# Supplementary material for: Next generation crop models: A modular approach to model early vegetative and reproductive development of the common bean (Phaseolus vulgaris L)
Source: Agric Syst. 2017 Jul;155:225–39. doi: 10.1016/j.agsy.2016.10.010 (PMC5485674; doi:10.1016/j.agsy.2016.10.010)
Supplement: Table A.1 — Weather file for the five sites: (Citra, FL (CT); Palmira, Colombia (PA); Popayan, Colombia (PO); Isabela Puerto Rico (PR); and Prosper, North Dakota (ND)) [file mmc1.csv]

Table A.1. Weather file for the five sites: (Citra, FL (CT); Palmira, Colombia (PA); Popayan, Colombia (PO); Isabela Puerto Rico (PR); and Prosper, North Dakota (ND))
Variable definition: Days after planting (DAP), Location (LOC), hour of sunrise (SUNUP), hour of sunset (SUNDOWN), average solar radiation for a day (SRAD), average max temperature for a day (TMAX, �C), average min temperature for a day (TMIN, �C), precipitation (RAIN), calendar year (Year), calendar day of the year (DOY), average day time temperature for a day (D_Tavg, �C), average night time te…
DAP	LOC	DL	SUNUP	SUNDOWN	SRAD	TMAX	TMIN	RAIN	Year	DOY	D_Tavg	N_Tavg	H1	H2	H3	H4	H5	H6	H7	H8	H9	H10	H11	H12	H13	H14	H15	H16	H17	H18	H19	H20	H21	H22	H23	H24
1	CT	12.14	5.93	18.07	22.9	28	12	0	2011	86	21.02	15.29	17.96	17.23	16.61	15.7	14.51	13.92	13.09	13.82	16.07	18.43	20.51	22.86	24.69	26.2	27.14	27.7	27.8	27.22	23.87	20.92	18.4	16.41	13.98	12.36
2	CT	12.17	5.91	18.09	17.5	28.9	8.5	0	2011	87	21.3	19.59	11.4	10.67	10.02	9.39	8.86	8.64	8.92	10.42	15.91	20.84	24.29	26.33	27.43	27.9	28.58	28.53	27.84	27.12	25.37	23.41	21.43	20.25	19.63	19.52
3	CT	12.2	5.9	18.1	20	30.8	13.5	0	2011	88	24.21	22.61	18.24	16.26	15.25	14.64	13.97	13.64	14.68	16.03	18.78	23.78	26.53	27.92	29.75	30.3	30.35	30.02	28.76	27.49	25.81	24.23	23.06	21.76	20.9	20.83
4	CT	12.23	5.88	18.12	1.9	22.3	18.3	1.5	2011	89	20.72	18.46	22.05	21.5	21.87	21.19	20.65	20.46	19.86	20.23	20.9	20.95	21.31	21.45	20.97	20.62	20.63	20.72	20.57	19.97	19.59	19.42	19.27	18.9	18.38	18.47
5	CT	12.26	5.87	18.13	8.3	23.3	15.3	0	2011	90	18.71	19.02	18.58	18.47	17.79	16.52	16.16	15.81	15.45	15.36	15.58	16.57	17.58	18.84	20.14	21.17	22.21	22.7	23.05	22.67	21.8	20.83	19.84	18.74	18.26	17.97
6	CT	12.29	5.85	18.15	5.9	26.2	17.4	16.8	2011	91	22.64	18.87	17.77	17.58	17.46	17.48	17.79	18.16	18.94	20.5	22.64	24.23	25.32	25.83	25.81	25.98	23.57	21.28	19.46	19.08	19.01	19.03	18.78	18.57	18.22	18.38
7	CT	12.32	5.84	18.16	3.8	22.7	16.2	43.9	2011	92	20.07	17.5	18.63	18.91	19.3	19.43	19.15	19.04	19.36	19.26	18.84	18.59	18.81	19.33	20.23	21.03	21.62	22.37	22.3	21.78	21.47	20.48	19.93	19.01	18.1	16.69
8	CT	12.35	5.82	18.18	24	24.3	11.1	0	2011	93	18.84	15.03	15.16	15.43	14.42	14.35	13.2	12.53	11.46	12.65	14.54	16.84	19.39	21.18	22.3	23.5	24.09	24.02	23.61	22.53	20.85	18.76	16.86	14.73	13.75	12.99
9	CT	12.38	5.81	18.19	21.3	28.3	11.1	0	2011	94	21.45	18.27	12.33	12.08	11.99	11.93	11.56	11.23	11.28	13.61	18.95	21.46	22.65	24.02	25.25	26.22	27.39	27.92	27.43	26.8	24.74	22.33	20.8	19.34	17.98	16.47
10	CT	12.41	5.79	18.21	24	28.6	12.3	0	2011	95	22.24	18.69	15.27	14.44	13.83	13.77	13.46	12.61	12.84	14.5	16.88	21.17	24.18	25.69	26.62	27.61	28	28.3	28.42	28.13	25.59	22.5	19.86	19.12	18.99	17.93
11	CT	12.44	5.78	18.22	20.6	31.3	13.3	0	2011	96	24.56	24.08	16.08	14.96	14.06	13.61	13.48	13.32	13.64	15.93	20.88	24.65	26.93	28.32	29.11	30.21	30.51	30.97	30.25	29.92	27.73	25.64	24.08	23.51	23.43	23.17
12	CT	12.47	5.77	18.23	11.1	22.9	7.6	18.3	2011	97	17.23	10.01	22.61	22.01	21.85	22.36	22.59	22.6	19.42	17.15	17.21	17.14	12.69	13.18	14.94	16.74	18.42	18.83	18.39	18.03	17.03	14.69	11.73	10.06	8.93	7.84
13	CT	12.5	5.75	18.25	25.2	24.3	4.6	0	2011	98	16.94	15.24	7.43	6.76	6.35	5.82	5.41	4.93	4.76	7.32	12.78	16.38	19.26	20.74	22.14	23.07	23.91	23.91	24.08	23.87	21.84	18.91	17.05	15.57	14.51	13.11
14	CT	12.53	5.74	18.26	19.3	28.7	10.6	0	2011	99	21.34	19.53	12.36	11.69	11.61	11.35	11.03	10.76	10.74	12.85	16.87	19.92	22.66	24.69	26.23	27.05	27.63	28.38	28.25	27.75	26.22	23.19	20.61	19.01	18.16	17.49
15	CT	12.56	5.72	18.28	19.5	31.1	14.8	0	2011	100	24.45	21.85	16.78	16.75	16.84	16.12	15.44	15.06	15.09	17.06	19.25	22.76	26.36	27.97	28.77	29.59	30.34	30.85	30.32	30.08	28.09	25.35	23.67	22.3	20.66	19.46
16	CT	12.59	5.71	18.29	22.6	31.6	16.6	0	2011	101	25.6	22.72	19.24	18.85	18.31	18.37	17.82	17.2	16.69	17.56	20.93	24.54	27.13	28.88	29.77	30.52	31.23	31.45	31.35	30.83	29.05	26.42	24.57	22.89	21.9	21.23
17	CT	12.62	5.69	18.31	23.9	32	15.9	0	2011	102	26.16	21.85	20.28	20.17	19.97	18.07	17.24	16.58	16.03	18.3	22.92	26.03	28.03	29.36	30.26	31.06	31.57	31.88	31.91	30.8	28.46	25.63	23.84	22.29	21.74	21.14
18	CT	12.64	5.68	18.32	22.5	32.5	16	0	2011	103	26.24	22.87	19.47	18.17	17.29	16.77	16.57	16.48	16.13	18.16	22.56	26.17	28.49	29.83	30.77	31.54	32.09	31.74	30.93	29	27.01	24.89	23.45	22.46	21.6	21.87
19	CT	12.67	5.66	18.34	14.7	28.2	16.9	3.3	2011	104	23.1	17.95	21.14	21.05	20.8	20.6	20.57	20.08	20.17	21.52	23.46	25.4	26.88	22.14	21.35	24.61	24.84	22.65	24.13	25.19	23.9	20.74	18.75	17.78	18.03	17.33
20	CT	12.7	5.65	18.35	25.5	28.2	12.1	0	2011	105	21.81	16.94	16.92	15.71	14.39	13.69	13.02	12.48	12.33	15.18	18.82	21.01	23.07	24.23	25.02	26.38	27.23	27.91	28.11	27.93	25.57	21.73	19.7	18.37	16.82	14.61
21	CT	12.73	5.64	18.36	23.7	29.4	9.5	0	2011	106	22.22	20.48	13.52	12.45	11.52	10.78	10.28	9.75	9.69	12.5	18.72	21.89	24.52	26.8	27.43	28.16	29.01	29.2	29.01	28.82	26.78	24.37	22.51	21.57	20.84	20
22	CT	12.76	5.62	18.38	16.8	29.6	13.7	0	2011	107	24.15	21.76	18.34	17.23	15.79	15.02	14.49	14.05	14.09	17.32	22.29	24.86	26.87	27.66	28.14	29.03	29.2	28.45	27.84	26.96	26.74	25.54	23.06	21.5	20.35	19.71
23	CT	12.79	5.61	18.39	21.9	30.5	17.7	0	2011	108	26.17	19.71	19.84	19.62	19.27	19.36	19.21	19.79	20.06	20.72	23.57	25.87	27.72	28.97	29.88	30.11	29.76	29.19	28.42	27.28	26.01	24.98	23.03	20.99	19.26	17.78
24	CT	12.81	5.59	18.41	25.6	27.2	13.3	0	2011	109	20.84	16.24	16.53	14.97	14.4	15.97	15.37	14.17	13.51	15.73	17.87	19.48	20.84	22.15	23.38	24.39	25.54	26.3	26.77	26.78	24.61	20.92	19.67	17.55	15.41	13.67
25	CT	12.84	5.58	18.42	24.5	30.7	9.9	0	2011	110	22.82	20.33	12.59	11.66	11.11	10.65	10.24	9.92	10.07	13.48	19.34	23.09	25.31	26.38	27.44	28.91	29.56	30.05	30.29	30.18	27.95	25.13	23.04	20.71	19.13	17.78
26	CT	12.87	5.57	18.43	22.4	33.4	15	0	2011	111	26.27	23.02	17.13	16.65	15.75	15.35	15.16	15.58	17.23	19.46	20.57	23.81	26.97	29.66	31.24	32.21	33.06	33.04	32.44	31.23	28.98	26.88	25.1	23.53	22.98	21.22
27	CT	12.9	5.55	18.45	17	32.3	16.1	19.3	2011	112	25.94	21.24	21.05	19.87	18.87	18.46	18.01	17.73	17.66	20.26	24.76	27.53	28.71	29.21	30.39	31.56	32.01	29.84	21.65	19.22	19.03	18.87	19.02	18.43	17.98	16.93
28	CT	12.92	5.54	18.46	33.7	31.6	16.7	0.3	2011	113	27.02	21.49	16.67	24.93	26.78	27.89	29.12	30.09	30.73	31.13	31.35	31.34	29.55	26.41	25.7	24.09	21.96	21.02	20.92	20.55	19.06	18.71	17.93	16.88	16.89	18.96
29	CT	12.95	5.52	18.48	24.4	31.7	16.5	0	2011	114	26.38	21.13	22.16	24.38	26.16	27.45	28.71	29.78	30.45	31.23	31.21	31.14	29.25	24.98	24.12	23.08	21.14	20.38	19.83	19.24	18.43	17.65	17.05	16.33	15.68	18.13
30	CT	12.98	5.51	18.49	24.4	31.4	15.6	0.8	2011	115	26.53	22.02	22.21	25.06	26.65	27.89	29.22	30.1	30.74	31.21	31.21	31.15	30.02	26.99	22.82	22.08	21.47	20.5	20.02	19.51	18.72	18.47	18.13	17.59	17.65	20.02
31	CT	13	5.5	18.5	19.5	31.2	17.4	0.3	2011	116	25.3	22.11	23.07	25.94	27.37	28.58	29.15	30.1	30.82	30.26	28.31	29.29	27.23	25.23	23.68	22.6	21.66	20.57	19.94	19.22	18.33	17.65	17.19	16.86	17.02	19.71
32	CT	13.03	5.48	18.52	23.5	32	16.6	0	2011	117	26.11	22.85	24.22	26.38	27.34	28.44	30.03	31.01	31.68	31.79	29.5	27.49	25.93	24.73	23.78	23.29	22.55	21.89	21.13	20.74	20.38	19.86	19.52	18.95	19.51	21.55
33	CT	13.06	5.47	18.53	19.7	32.1	18.8	0	2011	118	27.02	24.14	23.96	26.68	28.48	29.57	30.08	31.34	31.87	31.84	31.57	30.51	29.38	27.52	25.58	23.79	22.53	21.33	20.49	20.48	20	19.53	19.61	20.15	20.68	23.3
34	CT	13.08	5.46	18.54	16.6	33.9	19.2	1	2011	119	27.74	26.38	25.89	29.69	30.61	31.93	32.54	32.74	33.12	33.44	32.6	30.49	28.51	27.09	25.55	24.76	22.88	21.46	21.18	21.93	22.1	22.81	23.23	23.52	24.81	26.79
35	CT	13.11	5.45	18.55	16.4	32.9	20.7	14	2011	120	26.71	20.41	28.35	29.87	30.56	31.79	32.53	32.25	31.41	29.84	28.79	27.59	26.14	25.22	24.89	24.67	23.77	22.33	22.57	21.92	20.42	19.13	18.32	17.51	17.98	19.17
36	CT	13.13	5.43	18.57	26.4	28.2	13.8	3.3	2011	121	20.77	18.42	20.9	22.51	23.58	24.58	25.68	26.78	27.44	27.83	27.82	26.02	22.64	20.47	18.08	15.56	14.23	13.38	12.66	12.13	11.49	10.86	10.56	10.63	14.61	20.12
37	CT	13.16	5.42	18.58	26.1	30.4	10.2	0	2011	122	22.88	20.76	24.39	26.19	27.18	28.13	29.14	29.93	30.12	29.85	28.69	26.45	23.83	22	20.66	19.2	17.33	15.18	14.27	13.65	14.26	14.78	14.74	14.52	18.34	22.67
38	CT	13.18	5.41	18.59	25.5	30.7	13.6	0	2011	123	24.06	21.4	25.08	26.48	27.9	28.78	29.67	30.32	30.57	29.78	28.43	26.55	24.47	22.96	21.6	20.44	19.35	18.83	17.44	16.47	15.78	15.46	15.29	15.34	18.52	23.06
39	CT	13.21	5.4	18.6	23.9	31.9	15.1	0	2011	124	25.37	22.65	25.22	27.21	28.55	29.53	30.46	31.5	31.63	31.12	29.93	28.09	25.92	24.34	22.95	21.76	20.73	19.56	18.72	18.44	18.09	18.08	17.53	17.36	20.28	23.75
40	CT	13.23	5.38	18.62	23.3	32.4	17	0	2011	125	26.56	22.74	25.86	27.28	28.49	29.82	30.78	31.36	31.69	32.18	31.23	29.9	27.53	25.79	23.83	22.52	21.72	20.94	20.92	21.48	21.73	21.57	21.17	21.51	22.13	22.46
41	CT	13.26	5.37	18.63	20.9	27.6	17.2	0	2011	126	21.72	19.21	22.86	23.71	24.32	25.91	26.58	27.08	27.35	27.42	27.13	25.73	23.77	21.98	20.4	18.09	17.99	15.07	13.03	12.44	14.87	14.09	13.8	14.43	16.43	19.56
42	CT	13.28	5.36	18.64	24.6	28.2	12	0	2011	127	21.55	19.38	22.35	24.11	25.36	27.08	27.47	27.92	27.5	27.08	26.23	24.08	22.34	20.83	19.22	17.44	16.12	15.31	15.22	14.87	15.87	16.67	17.18	17.91	19.35	19.85
43	CT	13.3	5.35	18.65	16.4	28.4	14.7	4.6	2011	128	20.86	18.81	19.04	21.01	22.5	24.42	25.87	27.32	28.28	28.03	27.21	25.28	22.29	19.31	16.88	15.79	15.03	14.16	13.45	13.11	12.92	12.5	12	12.08	15.94	20.29
44	CT	13.33	5.34	18.66	26.4	29.3	11.8	0	2011	129	23.34	19.79	23.39	25.6	26.39	26.95	27.64	28.31	28.89	29.15	28.91	27.69	23.5	20.5	21.72	20.77	18.54	17.42	18.43	15.26	14.02	12.95	12.34	12.62	17.43	22.66
45	CT	13.35	5.33	18.67	26.1	31.7	12.2	0	2011	130	25.74	24.79	24.76	25.7	27.07	28.39	29.53	30.74	31.56	31.66	31.34	29.6	26.61	24.39	22.66	21.68	21.07	20.64	19.58	19.36	20.41	20.73	21.08	21.48	22.84	24.71
46	CT	13.37	5.31	18.69	23.1	33.3	19.1	0	2011	131	27.16	23.44	26.74	28.66	30.21	31.04	31.85	32.41	33.05	33.09	32.62	31.57	28.65	26.59	24.69	22.91	21.82	20.94	20.25	19.84	19.33	18.91	18.49	18.38	19.8	22.61
47	CT	13.39	5.3	18.7	22.1	34.1	18.2	0	2011	132	28.11	25.11	25.86	28.67	30.63	31.76	32.57	33.31	33.92	33.76	33.43	31.43	28.97	27.04	25.69	24.79	23.57	22.33	21.58	21.09	20.99	20.9	20.32	20.26	22.59	25.66
48	CT	13.41	5.29	18.71	23.9	34.1	20	0	2011	133	27.71	23.68	28.11	29.36	30.77	32.14	32.88	33.48	33.98	34.02	33.47	31.96	29.22	27.36	25.83	23.69	21.96	20.76	19.95	19.38	18.74	18.33	17.95	19.09	21.09	23.24
49	CT	13.43	5.28	18.72	22.2	35.4	17.9	0	2011	134	28.15	25.21	26.42	28.64	30.99	32.27	33.51	34.44	34.86	34.69	33.31	29.89	28.1	26.35	25.44	24.42	23.2	22.86	21.92	21.06	20.53	20.13	20.79	21.5	23.28	25.47
50	CT	13.46	5.27	18.73	23.4	34.3	20.1	0	2011	135	26.88	23.83	27.49	29.58	30.97	32.37	33.49	34.1	33.7	32.17	31.06	29.21	26.53	24.31	23.41	21.71	21.84	21.85	21.82	21.08	21.22	20.77	20.32	20.88	22.34	23.47
51	CT	13.48	5.26	18.74	10.9	30.6	19.2	23.9	2011	136	21.45	21.46	25.14	28.58	30.05	25.48	21.32	19.33	21.31	23.07	24.06	23.99	23.65	22.51	21.12	21.03	20.85	19.93	19.33	18.81	19.07	19.56	19.93	19.96	19.92	20.72
52	CT	13.5	5.25	18.75	24	26.5	16.4	13.7	2011	137	21.07	18.43	22.04	23.8	24.48	25.15	25.77	26.22	25.93	25.08	23.63	22.59	21.38	19.68	19.02	17.65	16.43	16.51	17.44	17.65	17.14	15.4	14.52	14.34	16.49	18.39
53	CT	13.52	5.24	18.76	24.1	25.1	13.9	0	2011	138	21.08	17.83	20.17	21.54	22.48	23.83	24.46	24.88	24.44	23.74	22.46	21.54	21.04	20.72	20.07	19.69	18.3	17.77	18.28	17.71	16.32	15.17	13.39	13.33	15.98	17.57
54	CT	13.53	5.23	18.77	22.3	23.9	12.6	0	2011	139	18.44	18	19.84	21.53	22.19	22.97	23.43	23.7	23.59	22.97	22.09	21.02	19.51	17.39	15.93	14.66	13.67	13.47	13.43	13.31	13.85	14.16	13.28	13.26	16.22	18.59
55	CT	13.55	5.22	18.78	27.3	27	12.5	0	2011	140	20.34	19.39	20.58	22.04	23.43	24.57	25.21	26.08	26.73	26.67	26.48	25.13	22.61	19.61	17.55	15.87	14.65	13.36	12.63	12.15	12.01	11.93	12.21	13.26	17.53	21.39
56	CT	13.57	5.21	18.79	26.7	31.4	11.8	0	2011	141	24.88	22.95	23.88	25.83	27.32	28.52	29.98	30.74	31.08	31.12	31.11	30.39	27.01	24.81	22.52	20.19	18.67	17.54	16.74	16.43	16.43	16.76	17.84	18.88	20.11	22.47
57	CT	13.59	5.21	18.79	25.9	34.1	16.3	0	2011	142	26.54	23.73	25.81	28.91	30.48	31.76	32.36	33.23	33.61	33.96	33.63	31.38	28.22	25.49	22.29	21.19	20.39	19.34	18.42	18.02	17.83	17.94	17.7	17.91	20.12	24.72
58	CT	13.61	5.2	18.8	25.4	34.4	17.5	0	2011	143	27.33	23.59	27.76	29.52	31.28	32.5	33.3	34.19	34.31	34.07	33.56	31.39	29.2	27.13	24.95	22.59	20.95	19.56	18.93	18.43	17.91	17.8	17.26	18.43	20.44	23.98
59	CT	13.62	5.19	18.81	24.3	35.6	17	0	2011	144	28.95	25.3	26.93	29.58	31.08	32.5	33.73	34.75	35.23	35.31	34.52	32.98	30.78	29.04	27.28	24.72	22.98	21.97	21.24	20.8	20.05	19.92	19.71	19.82	23.23	26.47
60	CT	13.64	5.18	18.82	24.2	35.4	19.3	0	2011	145	28.28	25.75	28.64	30.47	31.76	32.93	33.7	34.55	34.83	34.29	33.75	28.38	27.49	27.07	25.82	24.98	23.92	23.28	22.39	21.53	21.23	21.76	21.71	21.74	23.92	26.33
61	CT	13.65	5.17	18.83	23.2	35.4	21	0	2011	146	27.82	22.99	28.09	29.57	31.06	32.13	33.08	33.43	34.71	35.27	34.58	32.58	29.57	27.31	25.54	23.94	21.52	20.33	19.33	18.28	17.66	16.95	16.25	16.72	20.84	24.48
62	CT	13.67	5.16	18.84	24.3	35.7	16.1	0	2011	147	28.44	24.28	26.65	28.5	30.28	31.53	33.2	34.56	35.29	34.7	33.72	32.24	29.48	27.49	25.97	24.17	23.44	22.54	21.28	20.13	19.03	18.53	18.09	18.49	22.14	26.08
63	CT	13.69	5.16	18.84	23.8	34	17.9	0	2011	148	28.19	25.33	28.05	29.66	30.71	32.04	33.15	33.54	33.69	33.45	32.67	30.61	28.71	27.07	25.32	24.88	24.34	22.99	22.41	21.88	21.26	21.27	20.53	21.07	23.84	26.37
64	CT	13.7	5.15	18.85	20.9	32.9	20.4	0	2011	149	25.63	24.8	27.99	29.78	30.8	30.36	31.64	32.64	31.16	31.83	29.57	25.65	25.27	24.49	23.49	21.91	20.91	20.32	20.11	19.83	19.67	19.28	19.13	19.53	22.67	26.36
65	CT	13.71	5.14	18.86	25.8	35.1	18.9	0	2011	150	28.8	25.55	28.58	29.97	31.33	31.44	32.92	33.57	34.25	34.69	33.73	32.33	29.73	27.87	26.46	25.47	24.22	23.33	22.63	21.94	21.37	20.78	20.24	20.84	24.69	26.86
66	CT	13.73	5.14	18.86	20.8	34.4	19.9	0	2011	151	27.39	24.72	28.28	29.83	31	31.63	33.19	34.19	33.92	33.23	31.56	29.88	28.1	26.4	25.16	24.06	22.76	21.42	20.18	19.47	19.06	18.99	19.08	19.59	23.41	26.19
67	CT	13.74	5.13	18.87	25.1	33.4	18.8	0	2011	152	26.83	24.65	27.99	29.61	31.2	32.08	32.87	32.89	33.02	32.26	31.23	29.71	27.5	25.84	24.83	23.64	21.91	20.73	19.86	19.3	19.28	19.27	19.26	20.15	23.43	26.17
68	CT	13.75	5.12	18.88	24.9	34.2	19	0	2011	153	27.35	20.88	27.35	29.35	30.76	31.48	32.98	33.92	33.76	33.53	32.84	31.04	28.71	26.76	24.79	22.63	21.48	20.63	20.14	19.66	19.74	19.86	20.14	20.46	22.84	25.54
69	CT	13.76	5.12	18.88	15.3	34	19.6	0	2011	154	27.97	23.88	20.63	20.14	19.66	19.74	19.86	20.14	20.46	22.84	25.54	27.93	30.29	31.95	33.5	33.59	32.05	31.68	31.28	30.4	29.5	27.77	26.37	25.16	24.2	23.18
70	CT	13.77	5.11	18.89	24.6	33.9	18	0	2011	155	27.74	23.3	22.12	21.03	20.18	19.32	19.15	18.36	18.98	22.56	25.97	27.86	28.74	30.19	31.6	32.66	33.47	33.66	33.16	32	30.68	27.93	26.14	24.73	23.34	22.01
71	CT	13.78	5.11	18.89	25.9	35.1	17.6	0	2011	156	28.21	24.71	20.99	19.72	18.93	18.52	18.29	17.83	18.41	22.78	25.7	27.88	29.47	30.59	32.1	34.1	34.41	34.8	34.93	33.64	32.15	29.43	26.86	25.41	24.68	23.89
72	CT	13.79	5.1	18.9	22.8	35.4	19	0	2011	157	28.58	24.63	22.97	21.57	20.48	19.68	19.34	19.14	19.56	22.78	26.31	28.11	29.78	31.29	32.57	33.82	34.69	35.18	34.35	33.25	31.42	29.36	27.72	26.16	24.64	23.29
73	CT	13.8	5.1	18.9	25.5	35.9	18.6	0	2011	158	28.92	27.46	22.37	21.17	20.36	19.81	19.29	18.87	19.36	22.99	26.12	28.22	29.99	32.02	32.86	33.93	34.62	35.27	35.64	35.7	33.1	31.08	29.33	28.07	27.26	25.59
74	CT	13.81	5.09	18.91	14.1	36.5	22.2	4.6	2011	159	28.23	22.56	24.6	24.75	25.62	25.17	24.55	24.14	24.01	25.06	26.95	28.89	31.09	33.09	34.64	35.98	33.07	26.91	23.33	23.44	23.57	23.27	22.94	22.63	22.41	22.51
75	CT	13.82	5.09	18.91	19	32.7	20.6	0	2011	160	27.76	24.16	22.58	22.08	21.88	21.69	21.05	20.68	21.16	23.72	25.68	27.36	28.93	30.78	31.64	32.27	31.55	31.91	31.43	30.47	29.28	27.89	26.33	24.96	23.64	23.02
76	CT	13.83	5.09	18.91	22.3	32.7	19.5	0	2011	161	27.6	21.52	22.63	21.95	21.14	20.72	20.05	19.52	20.16	23.47	26.32	27.92	29.01	29.94	31.2	31.66	32.61	32.43	31.65	30.39	28.78	26.73	24.47	22.63	21.44	20.02
77	CT	13.83	5.08	18.92	21.9	33.3	16.2	0	2011	162	26.89	24.41	19.01	17.95	17.4	16.74	16.4	16.32	17.42	21.81	25.75	27.55	28.78	30.04	30.27	32.38	32.88	32.75	32.59	31.47	30.36	28.11	26.74	25.62	24.8	23.58
78	CT	13.84	5.08	18.92	22.6	33.7	18.9	0	2011	163	27.8	23.52	22.39	21.58	20.76	20.14	19.71	19.08	19.52	23.08	26.88	28.11	29.53	31.3	32.23	32.83	33.28	31.38	31.49	30.76	29.22	27.94	26.34	24.75	23.88	22.37
79	CT	13.85	5.08	18.92	22.7	34.3	19.2	0	2011	164	28.47	25.67	21.17	20.34	19.82	19.37	19.54	19.4	20.08	23.82	26.37	28.18	29.65	31.08	32.02	32.82	33.7	33.98	34.09	33.79	30.78	29.05	27.8	26.41	25.26	24.92
80	CT	13.85	5.07	18.93	17.9	35.8	21.2	0	2011	165	29.78	26.27	23.7	23.27	22.88	22.58	21.65	21.26	22.3	24.85	27.8	30.07	31.6	32.46	33.4	33.68	33.84	35.03	35.02	34.01	31.71	30.78	29.03	27.21	25.83	24.53
81	CT	13.86	5.07	18.93	10.7	34.6	21.6	3.6	2011	166	27.17	23.04	23.39	23.98	23.25	22.96	22.35	21.68	23.5	26.24	28.63	30.16	31.76	33.17	34.35	29.47	25.17	23.56	24.04	26.35	25.72	24.84	23.78	23.06	22.81	22.17
82	CT	13.86	5.07	18.93	20.9	36.7	21	0	2011	167	30.18	27.49	21.28	21.12	22.61	23.03	22.59	22.61	23.74	26.28	28.47	30.38	31.69	33.38	34.61	36.02	36.52	35.91	32.6	27.74	29.21	28.67	27.89	27.58	27.52	27.43
83	CT	13.86	5.07	18.93	21.8	38.5	20.3	19.3	2011	168	32.57	23.22	27.14	26.74	26.43	26.32	26.34	26.22	26.44	27.5	28.9	31.02	33.45	35.2	37.14	38.05	38.33	38.17	36.24	32.95	31.8	29.68	24.88	20.6	20.68	21.25
84	CT	13.87	5.07	18.93	22.7	34.2	20.3	0.3	2011	169	27.97	26.83	21.19	20.91	20.68	20.53	20.46	21.45	22.16	22.53	23.85	25.85	27.81	29.11	30.52	32.42	33.42	34	34.08	33.87	32.71	30.58	28.8	27.16	26.26	25.61
85	CT	13.87	5.07	18.93	19.4	34.3	23.2	0	2011	170	29.53	25.32	24.44	24.58	24.45	23.68	23.41	23.27	24.06	25.2	27.39	29.53	31.14	32.23	33.06	33.97	34.26	33.76	32.03	30.13	30.52	28.92	27.1	25.99	25.23	24.33
86	CT	13.87	5.07	18.93	19.4	33.8	21.6	0.3	2011	171	29.01	26.05	24.02	22.88	22.25	21.93	22.42	21.61	22.75	25.77	28.26	29.94	30.99	32.53	32.95	31.95	29.4	31.03	33.25	33.23	30.48	29.02	28.53	26.97	25.43	24.25
87	CT	13.87	5.07	18.93	21.8	35.1	21.5	0	2011	172	29.77	25.72	24.37	24.59	23.61	23.24	22.21	21.64	22.56	25.1	27.49	29.23	30.65	32.09	33.54	34.04	34.68	34.72	34.87	33.93	31.98	30.12	28.3	26.95	25.98	24.2
88	CT	13.87	5.07	18.93	20.5	36	21.2	0	2011	173	30.08	27.31	23.22	22.61	22.14	21.71	21.52	21.36	21.98	24.9	28.1	30.05	31.37	32.73	33.55	34.06	34.84	35.38	35.58	35.68	33.96	31.66	29.75	28.47	27.22	25.79
89	CT	13.87	5.07	18.93	23.2	37.6	22.6	4.6	2011	174	31.08	25.65	24.76	24.43	23.81	23.26	22.98	22.7	23.04	26.12	29.31	30.96	32.75	34.08	35.28	35.91	36.89	37.21	35.83	32.07	28.89	29.26	27.48	26.66	25.63	24.83
90	CT	13.87	5.07	18.93	23.5	37.2	21.6	0	2011	175	30.23	26.91	24.35	23.66	23.09	22.68	22.08	21.79	22.33	25.62	28.88	30.63	31.93	33.4	34.61	35.57	36.82	35.14	34.13	30.31	29.68	28.76	26.99	27.07	26.85	25.95
91	CT	13.87	5.07	18.93	15.8	34.8	22.7	0	2011	176	28.73	26.55	26.52	26.23	25.94	25.07	23.76	22.84	23.63	26.59	28.77	30.39	31.89	32.73	34.27	32.24	28.19	27.28	28.31	31.31	31.76	30.13	28.38	27.11	26.67	26
92	CT	13.86	5.07	18.93	15.7	33.6	21.8	36.8	2011	177	26.82	22.94	24.29	24.07	23.64	23.49	22.76	21.98	22.83	25.43	27.18	29.54	31.01	32.36	33.38	33.19	27.35	22.48	22.45	23.5	23.54	22.9	22.94	23.1	23.16	23.02
93	CT	13.86	5.07	18.93	15.3	33.1	22.1	0.5	2011	178	26.63	23.57	23.08	22.93	22.54	22.19	22.07	22.2	22.43	23.78	25.33	27.17	28.9	30.55	32.07	32.32	29.58	25.79	25.53	25.12	25.28	24.93	24.21	23.86	23.42	23.17
94	CT	13.86	5.07	18.93	15.4	31.3	21.7	0.8	2011	179	27.09	25.9	22.94	22.7	22.72	22.43	22.11	21.78	22.23	25.36	27.46	28.93	30.43	30.5	26.85	24.85	28.48	29.72	30.22	30.29	30.06	28.98	27.25	26.47	24.98	24.71
95	CT	13.85	5.07	18.93	14.7	31.7	22.5	0.3	2011	180	28.18	23.87	24.1	24.34	24.28	23.89	24.06	24.11	24.62	25.73	26.86	28.37	29.66	30.37	30.78	31.56	29.98	29.64	29.58	29.26	28.06	26.56	25.48	23.63	23.02	22.71
96	CT	13.85	5.08	18.92	16.3	31.7	21.9	0.5	2011	181	27.01	24.67	22.27	22.46	22.42	22.09	22.11	22.08	22.31	23.28	25.71	28.62	30.18	31.36	30.93	27.15	27.05	29.18	28.84	29.31	28.35	26.9	25.69	24.81	24.13	23.9
97	CT	13.84	5.08	18.92	17.9	32.2	21.2	32.5	2011	182	27.36	23.47	23.95	23.57	22.97	22.48	21.96	21.36	21.92	24.78	26.74	29.07	30.03	27.55	29.83	31.54	32.11	30.53	28.08	27.57	23.96	23.78	23.76	23.55	23.63	23.53
98	CT	13.83	5.08	18.92	10.8	28.6	22.9	21.8	2011	183	25.44	24.34	23.27	23.11	23.1	22.99	22.98	23.01	23.1	23.98	24.96	26.52	27.99	24.51	23.76	25.04	26.13	27.41	28.3	28.43	27.77	26.24	25.07	24.5	23.99	23.71
99	CT	13.83	5.09	18.91	19.2	33.8	22.1	0	2011	184	27.91	23.8	23.26	22.98	22.86	23.01	23.1	22.98	22.98	24.11	25.38	26.88	28.04	28.44	30.14	31.53	32.51	33.43	31.24	29.94	28.87	27.23	25.82	24.58	23.4	22.42
100	CT	13.82	5.09	18.91	23.6	33.3	20.9	0	2011	185	28.64	23.96	21.83	21.53	21.18	21.09	21.38	21.64	21.75	24.48	26.84	28.56	29.62	30.97	31.85	32.65	33.12	33.12	32.84	32.14	30.88	28.85	26.75	25.02	23.19	22.01
101	CT	13.81	5.09	18.91	24.7	33.8	19.8	0	2011	186	28.19	24.79	21.35	20.96	20.53	20.05	19.91	20.07	20.72	23.31	26.18	28.06	29.54	30.42	31.72	32.12	32.68	33.39	33.65	32.93	31.37	29.37	27.31	25.83	24.28	23.3
102	CT	13.8	5.1	18.9	26.6	34.5	19.8	0	2011	187	28.55	27.11	22.48	22.13	21.23	20.58	20.26	20	20.48	23.66	26.7	28.43	29.78	30.85	31.84	32.74	33.1	33.58	34.26	34.02	33.38	30.85	28.47	27.58	27.28	26.86
103	CT	13.79	5.1	18.9	22.5	34.5	22	0	2011	188	29.35	25.46	25.9	24.81	23.47	22.47	22.18	22.07	22.52	25.19	27.97	29.73	31.53	32.41	33.5	34.35	33.53	31.99	32.08	31.88	31.32	29.66	27.11	25.63	24.59	23.92
104	CT	13.78	5.11	18.89	22	34.8	22.2	0	2011	189	29.71	26.27	23.62	23.2	22.76	22.8	22.86	22.37	22.44	25.07	27.61	29.54	30.82	31.57	32.48	33.61	34.21	34.64	34.48	34.22	33.16	30.88	28.84	27.61	26.23	24.42
105	CT	13.77	5.11	18.89	10.5	33.5	21.5	41.1	2011	190	26.2	23.63	23.38	23.04	22.86	22.27	21.9	21.65	22.69	24.22	26.17	28.06	29.38	30.07	30.74	32.16	29.87	22.98	23.42	23.55	23.68	23.83	23.94	23.7	23.42	23.28
106	CT	13.76	5.12	18.88	4.2	26	23.3	9.1	2011	191	24.97	24.36	23.37	23.52	23.72	23.86	24.03	24.16	24.28	24.88	25.63	25.86	25.18	24.85	25.33	25.02	24.62	24.98	25.34	25.42	25.43	25.03	24.52	24.45	24.34	24.24
107	CT	13.75	5.12	18.88	12.8	31.2	23.6	8.1	2011	192	26.75	26.08	24.17	23.98	23.8	23.64	23.94	24.08	24.08	24.89	25.61	26.97	29.19	30.2	29.08	25.36	26.55	27.29	28.66	28.54	28.28	27.82	26.83	25.97	25.28	25.29
108	CT	13.74	5.13	18.87	8.6	30.7	24.8	6.9	2011	193	26.96	25.53	25.24	25.33	25.37	25.37	25.43	24.93	24.99	25.99	27.41	29.84	30.24	27.93	27.81	26.41	28.09	25.88	25.42	27.13	26.97	26.38	25.99	25.53	25.26	25.1
109	CT	13.73	5.14	18.86	18	31.1	24.9	0	2011	194	27.92	26.16	24.92	25.09	25.08	25.03	25.03	25.08	25.09	25.45	26.29	28.32	30.29	27.87	29.35	30.02	28.36	28.39	30.41	30.91	29.93	28.53	27.07	26.17	25.74	25.32
110	CT	13.71	5.14	18.86	18.4	33.4	24.2	0	2011	195	29.25	26.71	25.08	24.83	24.49	24.46	24.36	24.24	24.48	26.56	28.67	30.15	31.15	31.81	32.12	32.96	32.33	30.59	30.64	29.47	29.48	28.92	28.02	27.22	26.64	25.82
111	CT	13.7	5.15	18.85	15.5	32.6	24.3	0	2011	196	28.94	26.53	25.58	25.4	25.1	24.94	24.87	24.56	24.68	26.98	29.29	30.4	31.37	30.99	30.77	31.52	29.29	30.67	29.97	29.86	30.01	29.43	28.08	27.17	26.57	25.46
112	CT	13.69	5.16	18.84	23.7	34.4	24.1	0	2011	197	30.27	27.68	24.98	24.76	24.44	24.38	24.44	24.13	24.68	26.88	29.38	30.65	31.86	32.13	33.4	33.92	33.8	33.11	32.96	32.42	31.22	29.86	29.02	28.21	27.52	26.92
113	CT	13.67	5.16	18.84	13.5	32.6	23.3	0	2011	198	27.94	23.84	26.77	26.27	25.82	25.2	24.68	24.55	24.78	26.75	29.48	30.53	31.8	32.15	29.76	31.91	27.53	26.22	25.7	25.33	25.32	25.13	24.53	24.06	23.64	23.39
114	CT	13.65	5.17	18.83	11.8	31.4	22.7	0	2011	199	27.5	25.67	23.22	23.12	23.04	23	22.87	22.73	23.02	23.93	25.28	26.68	28.4	29.34	30.68	31.23	31.1	30.71	30.21	28.86	27.92	27.27	26.38	25.72	25.44	25.35
115	CT	13.64	5.18	18.82	20.4	32.5	23.2	0	2011	200	29.07	25.07	25.04	24.74	24.46	24.37	24.27	24.33	24.78	26.48	27.71	29.07	30.6	31.06	30.53	31.48	32.15	32.14	31.71	30.69	29.39	28.05	26.73	25.56	24.54	23.44
116	CT	13.62	5.19	18.81	22.1	32.3	20	0	2011	201	28.46	22.87	23.23	23.41	23.21	23.14	22.92	22.66	22.84	25.18	27.59	28.73	29.91	30.08	30.71	31.31	30.93	31.85	32.11	31.57	30.41	28.09	26.09	24.27	21.98	20.52
117	CT	13.61	5.2	18.8	25.1	34.1	18.5	0	2011	202	28.04	25.3	19.93	19.43	19.09	18.89	18.88	18.67	19.08	22.43	25.59	28.23	29.61	30.74	31.78	32.71	33.5	33.77	33.87	33.64	32.23	29.17	27.46	26.84	24.73	23.62
118	CT	13.59	5.21	18.79	22.4	35.1	21.3	1.5	2011	203	29.79	26.52	23	22.32	21.97	21.67	21.39	21.33	21.98	24.74	28.01	30.23	31.62	32.97	33.36	34.01	34.64	34.71	33.91	34.18	32.67	30.73	28.98	27.49	25.97	25.18
119	CT	13.57	5.21	18.79	19.6	35.6	22.3	0	2011	204	30.06	26.64	24.32	23.68	23.27	22.93	22.64	22.4	22.63	25.18	28.6	30.77	32.03	33.01	33.59	33.91	34.44	35.26	33.88	32.45	33.13	31.16	29.36	27.66	26.16	24.96
1	ND	15.04	4.48	19.52	10.8	-6.5	-16.4	0	2012	140	14.24	11.68	10.97	10.59	10.28	10.01	9.78	9.59	9.43	11.07	12.66	14.11	15.39	16.44	17.22	17.7	17.86	17.7	17.22	16.44	15.21	14.18	13.3	12.56	11.94	11.41
2	ND	15.07	4.46	19.54	10.9	0.7	-15.8	0	2012	141	16.81	11.77	10.67	9.97	9.38	8.87	8.45	8.09	7.79	10.87	13.84	16.57	18.97	20.94	22.4	23.3	23.6	23.3	22.4	20.94	18.63	16.69	15.05	13.66	12.5	11.51
3	ND	15.11	4.45	19.55	7.2	1.4	-16.4	0.1	2012	142	17	14.41	9.1	8.2	7.43	6.78	6.24	5.78	5.39	9.36	13.18	16.7	19.78	22.31	24.19	25.35	25.74	25.35	24.19	22.31	19.35	16.85	14.73	12.95	11.45	10.18
4	ND	15.15	4.43	19.57	11.2	-14	-23	0	2012	143	24.23	17.81	17.14	16.33	15.64	15.06	14.57	14.16	13.81	17.37	20.8	23.95	26.72	28.99	30.68	31.72	32.07	31.72	30.68	28.99	26.33	24.09	22.19	20.6	19.24	18.1
5	ND	15.18	4.41	19.59	11.6	-7.6	-21.6	0.2	2012	144	16.82	12.78	13.15	12.73	12.37	12.07	11.82	11.6	11.42	13.27	15.04	16.68	18.12	19.29	20.17	20.71	20.89	20.71	20.17	19.29	17.92	16.75	15.77	14.94	14.24	13.65
6	ND	15.21	4.39	19.61	12	-1.5	-20	0.6	2012	145	14.58	9.72	9.51	8.93	8.44	8.02	7.67	7.38	7.13	9.68	12.12	14.38	16.36	17.98	19.19	19.93	20.18	19.93	19.19	17.98	16.08	14.48	13.12	11.98	11.01	10.2
7	ND	15.25	4.38	19.62	11.4	2.4	-13.3	1.7	2012	146	11.72	9.2	6.26	5.63	5.1	4.65	4.28	3.96	3.69	6.43	9.07	11.51	13.64	15.39	16.69	17.49	17.76	17.49	16.69	15.39	13.34	11.61	10.15	8.92	7.88	7
8	ND	15.28	4.36	19.64	3.7	0.8	-9.2	0	2012	147	13.77	12.85	9.78	9.32	8.93	8.6	8.33	8.1	7.9	9.91	11.83	13.61	15.17	16.45	17.4	17.98	18.18	17.98	17.4	16.45	14.95	13.69	12.62	11.72	10.96	10.32
9	ND	15.31	4.35	19.65	5.2	2.7	-8.1	0.1	2012	148	19.71	15.03	15.01	14.47	14.01	13.63	13.31	13.03	12.8	15.16	17.43	19.53	21.36	22.87	23.99	24.68	24.91	24.68	23.99	22.87	21.11	19.62	18.36	17.3	16.4	15.65
10	ND	15.34	4.33	19.67	10.7	5.2	-7.4	2.7	2012	149	14.01	10.34	11.27	10.95	10.69	10.46	10.27	10.11	9.98	11.36	12.68	13.9	14.97	15.85	16.5	16.9	17.04	16.9	16.5	15.85	14.82	13.95	13.22	12.6	12.08	11.64
11	ND	15.37	4.32	19.68	6.5	1.5	-9.1	0	2012	150	9.05	6.58	6.66	6.38	6.15	5.95	5.79	5.65	5.53	6.73	7.89	8.96	9.89	10.66	11.23	11.58	11.7	11.58	11.23	10.66	9.76	9	8.36	7.82	7.37	6.98
12	ND	15.39	4.3	19.7	12.2	5.1	-11.8	0	2012	151	10.17	8.07	4.95	4.35	3.84	3.41	3.05	2.75	2.49	5.12	7.64	9.97	12.01	13.68	14.93	15.69	15.95	15.69	14.93	13.68	11.72	10.07	8.67	7.49	6.5	5.65
13	ND	15.42	4.29	19.71	10.3	8.3	-6.3	0	2012	152	15.83	11.38	9.43	8.69	8.07	7.55	7.11	6.74	6.42	9.64	12.73	15.59	18.09	20.14	21.66	22.6	22.92	22.6	21.66	20.14	17.74	15.71	14	12.55	11.33	10.3
14	ND	15.44	4.28	19.72	2.1	2	-2.4	0	2012	153	14.68	11.12	9.59	9.01	8.51	8.1	7.75	7.45	7.2	9.76	12.22	14.48	16.47	18.1	19.31	20.06	20.31	20.06	19.31	18.1	16.19	14.58	13.22	12.07	11.1	10.28
15	ND	15.47	4.27	19.73	9	0	-11.7	0	2012	154	18.42	14.55	10.13	9.18	8.37	7.69	7.12	6.64	6.23	10.4	14.41	18.1	21.34	24	25.97	27.19	27.6	27.19	25.97	24	20.89	18.26	16.04	14.17	12.59	11.25
16	ND	15.49	4.25	19.75	7.7	-2.2	-13.2	0	2012	155	21.38	17.52	15.34	14.65	14.07	13.58	13.16	12.81	12.51	15.54	18.46	21.14	23.5	25.43	26.87	27.75	28.05	27.75	26.87	25.43	23.17	21.26	19.65	18.28	17.13	16.16
17	ND	15.51	4.24	19.76	7.5	1.2	-13.6	0	2012	156	23.05	18.39	16.59	15.85	15.22	14.69	14.24	13.87	13.55	16.8	19.92	22.8	25.32	27.39	28.93	29.88	30.2	29.88	28.93	27.39	24.97	22.92	21.2	19.74	18.51	17.47
18	ND	15.53	4.23	19.77	11.9	-4.6	-15	0.2	2012	157	23.72	19.16	16.53	15.7	15.01	14.42	13.92	13.5	13.15	16.76	20.24	23.44	26.25	28.55	30.26	31.31	31.67	31.31	30.26	28.55	25.85	23.58	21.65	20.03	18.66	17.5
19	ND	15.55	4.22	19.78	12.9	-5.6	-19.3	2.7	2012	158	23.32	20.76	17.89	17.26	16.73	16.29	15.91	15.6	15.33	18.06	20.69	23.11	25.24	26.98	28.27	29.07	29.34	29.07	28.27	26.98	24.94	23.22	21.76	20.54	19.5	18.62
20	ND	15.57	4.21	19.79	10.5	-3.9	-10.4	6.2	2012	159	26.89	22.32	21.41	20.78	20.25	19.8	19.42	19.1	18.83	21.59	24.24	26.68	28.82	30.58	31.88	32.69	32.96	32.69	31.88	30.58	28.52	26.78	25.32	24.08	23.04	22.15
21	ND	15.59	4.21	19.79	14.6	-10.3	-19.2	0.6	2012	160	24.57	21.12	19.61	19.04	18.56	18.16	17.81	17.52	17.28	19.77	22.17	24.38	26.32	27.91	29.09	29.81	30.06	29.81	29.09	27.91	26.05	24.47	23.15	22.03	21.08	20.29
22	ND	15.6	4.2	19.8	12.3	1.5	-16	0.3	2012	161	26.4	20.39	20	19.26	18.64	18.12	17.68	17.31	16.99	20.21	23.3	26.15	28.65	30.7	32.22	33.16	33.48	33.16	32.22	30.7	28.3	26.27	24.56	23.12	21.9	20.87
23	ND	15.62	4.19	19.81	9.9	-1.5	-4.7	0.1	2012	162	19.52	14.77	15.85	15.43	15.08	14.78	14.52	14.31	14.13	15.97	17.74	19.37	20.81	21.98	22.85	23.39	23.57	23.39	22.85	21.98	20.6	19.44	18.46	17.64	16.94	16.35
24	ND	15.63	4.18	19.82	10.2	-0.4	-10.2	0.1	2012	163	13.65	10.83	10.16	9.76	9.42	9.14	8.9	8.69	8.52	10.27	11.96	13.51	14.88	15.99	16.83	17.34	17.51	17.34	16.83	15.99	14.69	13.58	12.65	11.86	11.2	10.63
25	ND	15.64	4.18	19.82	12	-1.1	-10.6	0	2012	164	15.7	13.47	9.58	8.87	8.28	7.78	7.36	7	6.7	9.78	12.73	15.46	17.85	19.81	21.27	22.17	22.47	22.17	21.27	19.81	17.52	15.58	13.94	12.56	11.39	10.41
26	ND	15.65	4.17	19.83	16	-8.2	-20.5	0	2012	165	19.38	17.4	15.09	14.6	14.19	13.84	13.54	13.29	13.08	15.23	17.3	19.21	20.89	22.26	23.28	23.91	24.12	23.91	23.28	22.26	20.65	19.3	18.15	17.18	16.37	15.68
27	ND	15.66	4.17	19.83	11	-4.5	-22	0.2	2012	166	22.47	18.87	17.98	17.47	17.03	16.66	16.35	16.09	15.87	18.13	20.3	22.3	24.05	25.49	26.56	27.22	27.44	27.22	26.56	25.49	23.81	22.38	21.18	20.17	19.31	18.59
28	ND	15.67	4.16	19.84	15.2	0.5	-21.7	0.1	2012	167	22.85	18.05	17.07	16.41	15.85	15.38	14.98	14.64	14.36	17.26	20.05	22.63	24.88	26.73	28.11	28.95	29.24	28.95	28.11	26.73	24.57	22.74	21.19	19.89	18.79	17.86
29	ND	15.68	4.16	19.84	14.9	1.6	-7.1	0.3	2012	168	19.1	15.98	15.08	14.62	14.23	13.9	13.62	13.39	13.19	15.21	17.15	18.95	20.52	21.8	22.76	23.35	23.55	23.35	22.76	21.8	20.3	19.02	17.95	17.04	16.27	15.63
30	ND	15.68	4.16	19.84	11.2	-0.2	-9.8	0.1	2012	169	21.52	18.12	14.71	13.93	13.27	12.71	12.24	11.85	11.51	14.93	18.23	21.26	23.92	26.1	27.72	28.72	29.06	28.72	27.72	26.1	23.55	21.39	19.57	18.03	16.73	15.64
31	ND	15.69	4.16	19.84	14.1	1.5	-13.4	0.7	2012	170	23.09	18.46	18.37	17.83	17.38	16.99	16.67	16.39	16.16	18.53	20.81	22.9	24.74	26.25	27.38	28.07	28.3	28.07	27.38	26.25	24.49	22.99	21.73	20.67	19.77	19.01
32	ND	15.69	4.16	19.84	11.7	-2.4	-15.9	6.9	2012	171	17.44	16	14.78	14.47	14.22	14	13.82	13.66	13.53	14.87	16.15	17.34	18.37	19.23	19.86	20.25	20.38	20.25	19.86	19.23	18.23	17.39	16.68	16.08	15.57	15.14
33	ND	15.69	4.15	19.85	17.1	7.3	-6.2	2.2	2012	172	19.44	16.56	16.07	15.69	15.36	15.08	14.85	14.66	14.49	16.18	17.81	19.31	20.62	21.7	22.5	22.99	23.16	22.99	22.5	21.7	20.44	19.37	18.47	17.71	17.07	16.53
34	ND	15.69	4.15	19.85	16.5	9.4	-2.7	1.1	2012	173	19.99	16.04	14.99	14.42	13.93	13.52	13.18	12.89	12.64	15.15	17.57	19.8	21.75	23.36	24.55	25.28	25.53	25.28	24.55	23.36	21.48	19.9	18.56	17.43	16.48	15.67
35	ND	15.69	4.16	19.84	8.1	13.2	0.9	0.3	2012	174	20.13	17.66	14.09	13.4	12.81	12.32	11.9	11.55	11.25	14.29	17.21	19.9	22.26	24.2	25.63	26.52	26.82	26.52	25.63	24.2	21.93	20.02	18.4	17.04	15.88	14.91
36	ND	15.69	4.16	19.84	16.4	15.8	-0.5	0	2012	175	23.5	19.32	18.84	18.3	17.85	17.47	17.15	16.88	16.65	18.99	21.24	23.32	25.14	26.63	27.74	28.42	28.65	28.42	27.74	26.63	24.88	23.41	22.16	21.11	20.22	19.47
37	ND	15.68	4.16	19.84	15.9	13	1.3	0	2012	176	20.77	17.11	16.53	16.05	15.64	15.29	15	14.75	14.54	16.67	18.72	20.61	22.26	23.62	24.63	25.25	25.46	25.25	24.63	23.62	22.03	20.69	19.55	18.6	17.79	17.11
38	ND	15.68	4.16	19.84	13.1	15.7	0.2	0	2012	177	20.71	18.85	14.99	14.34	13.79	13.32	12.92	12.59	12.31	15.18	17.94	20.49	22.72	24.55	25.91	26.75	27.03	26.75	25.91	24.55	22.41	20.6	19.07	17.78	16.69	15.77
39	ND	15.67	4.16	19.84	17.5	22.2	0.6	0	2012	178	24.45	20.27	20.7	20.27	19.91	19.6	19.34	19.12	18.94	20.82	22.64	24.31	25.77	26.97	27.86	28.41	28.6	28.41	27.86	26.97	25.57	24.38	23.38	22.53	21.81	21.21
40	ND	15.66	4.17	19.83	13.4	21.9	4.4	0	2012	179	23.76	18.55	17.01	16.23	15.58	15.02	14.56	14.16	13.83	17.23	20.49	23.5	26.14	28.31	29.91	30.91	31.24	30.91	29.91	28.31	25.77	23.63	21.82	20.3	19.01	17.92
41	ND	15.65	4.17	19.83	15.3	24.9	13	0	2012	180	22.92	18.25	16	15.2	14.53	13.96	13.48	13.08	12.74	16.22	19.57	22.66	25.36	27.58	29.23	30.25	30.59	30.25	29.23	27.58	24.98	22.79	20.94	19.37	18.05	16.94
42	ND	15.64	4.18	19.82	9.2	23.1	12	0	2012	181	23.7	18.7	16.73	15.93	15.26	14.69	14.21	13.8	13.46	16.96	20.33	23.43	26.15	28.38	30.03	31.06	31.4	31.06	30.03	28.38	25.76	23.56	21.7	20.13	18.8	17.68
43	ND	15.63	4.18	19.82	16.6	14.4	4.4	0	2012	182	23.27	20.26	16.63	15.87	15.23	14.68	14.22	13.84	13.51	16.85	20.06	23.02	25.61	27.74	29.32	30.29	30.62	30.29	29.32	27.74	25.25	23.14	21.37	19.87	18.6	17.53
44	ND	15.62	4.19	19.81	19	21.3	0.4	0.9	2012	183	27.51	24.18	21.2	20.47	19.86	19.34	18.91	18.54	18.23	21.4	24.45	27.26	29.73	31.75	33.25	34.18	34.49	34.18	33.25	31.75	29.38	27.38	25.7	24.27	23.07	22.05
45	ND	15.6	4.2	19.8	6.7	16.7	0.7	0	2012	184	29.22	24.96	24.21	23.63	23.15	22.74	22.39	22.1	21.85	24.37	26.79	29.03	30.99	32.59	33.79	34.52	34.77	34.52	33.79	32.59	30.71	29.12	27.78	26.65	25.69	24.89
46	ND	15.59	4.21	19.79	5.7	17.3	10.8	0.6	2012	185	27.57	24.33	22.41	21.82	21.32	20.9	20.54	20.24	19.99	22.58	25.08	27.37	29.39	31.04	32.27	33.02	33.28	33.02	32.27	31.04	29.11	27.47	26.09	24.93	23.95	23.11
47	ND	15.57	4.21	19.79	7.7	14.7	0.9	0.9	2012	186	28.09	21.85	23.53	23	22.56	22.19	21.87	21.6	21.38	23.68	25.88	27.92	29.7	31.17	32.25	32.92	33.15	32.92	32.25	31.17	29.45	28.01	26.78	25.75	24.88	24.15
48	ND	15.55	4.22	19.78	18.9	6	-2.1	0.4	2012	187	22.84	19.07	15.84	15.04	14.36	13.79	13.3	12.89	12.55	16.07	19.45	22.57	25.31	27.55	29.22	30.24	30.59	30.24	29.22	27.55	24.92	22.71	20.83	19.25	17.92	16.79
49	ND	15.53	4.23	19.77	9.8	10.8	0.3	0.1	2012	188	21.08	18.92	18.62	18.34	18.1	17.9	17.73	17.59	17.47	18.7	19.89	20.99	21.95	22.73	23.32	23.68	23.8	23.68	23.32	22.73	21.81	21.03	20.38	19.82	19.35	18.96
50	ND	15.51	4.24	19.76	8.1	10.9	3.5	0	2012	189	23.84	19.86	17.91	17.23	16.66	16.18	15.77	15.42	15.13	18.11	20.97	23.61	25.92	27.82	29.23	30.1	30.39	30.1	29.23	27.82	25.6	23.72	22.14	20.8	19.67	18.72
51	ND	15.49	4.25	19.75	7.1	7.5	0.2	0	2012	190	23.54	19.1	18.49	17.91	17.42	17	16.65	16.36	16.11	18.65	21.1	23.35	25.32	26.94	28.15	28.89	29.14	28.89	28.15	26.94	25.05	23.45	22.09	20.95	19.99	19.17
52	ND	15.47	4.27	19.73	1.4	6.3	0.7	0.4	2012	191	23.24	18.87	16.44	15.66	15.01	14.45	13.98	13.58	13.25	16.67	19.95	22.98	25.63	27.81	29.43	30.42	30.76	30.42	29.43	27.81	25.26	23.11	21.29	19.76	18.46	17.37
53	ND	15.44	4.28	19.72	16	14.6	-0.4	0.2	2012	192	24.49	20.58	17.71	16.94	16.28	15.73	15.26	14.86	14.53	17.94	21.21	24.23	26.88	29.05	30.66	31.65	31.99	31.65	30.66	29.05	26.51	24.36	22.55	21.02	19.73	18.64
54	ND	15.42	4.29	19.71	17.3	21.4	8.6	0.3	2012	193	26.48	22.54	20.14	19.42	18.81	18.29	17.85	17.48	17.17	20.35	23.41	26.23	28.7	30.73	32.24	33.17	33.48	33.17	32.24	30.73	28.36	26.35	24.66	23.23	22.02	21.01
55	ND	15.39	4.3	19.7	19.6	21.8	8.2	0	2012	194	26.35	22.43	21.55	21	20.53	20.14	19.81	19.53	19.29	21.7	24.02	26.16	28.04	29.58	30.72	31.42	31.66	31.42	30.72	29.58	27.77	26.25	24.97	23.89	22.97	22.2
56	ND	15.37	4.32	19.68	2.4	13.1	6.1	0	2012	195	25.77	22.23	20.31	19.69	19.16	18.71	18.34	18.02	17.75	20.49	23.13	25.56	27.68	29.43	30.73	31.53	31.8	31.53	30.73	29.43	27.39	25.66	24.2	22.97	21.93	21.05
57	ND	15.34	4.33	19.67	22.7	16	0	0	2012	196	27	23.75	21.3	20.65	20.09	19.63	19.23	18.9	18.62	21.49	24.24	26.78	29.01	30.83	32.19	33.03	33.31	33.03	32.19	30.83	28.7	26.89	25.37	24.08	22.99	22.07
58	ND	15.31	4.35	19.65	23	17.9	-0.9	0	2012	197	27.6	23.93	23.34	22.85	22.44	22.09	21.8	21.55	21.34	23.48	25.54	27.43	29.1	30.46	31.47	32.1	32.31	32.1	31.47	30.46	28.86	27.52	26.38	25.42	24.6	23.92
59	ND	15.28	4.36	19.64	20.4	18.9	1.2	0	2012	198	26.58	22.87	21.72	21.16	20.69	20.29	19.95	19.67	19.43	21.87	24.23	26.39	28.29	29.85	31.01	31.72	31.96	31.72	31.01	29.85	28.02	26.48	25.18	24.09	23.16	22.38
60	ND	15.25	4.38	19.62	18.7	19	4.3	0	2012	199	24.02	21.76	20.9	20.54	20.24	19.98	19.77	19.58	19.43	21	22.51	23.9	25.12	26.12	26.87	27.33	27.48	27.33	26.87	26.12	24.95	23.96	23.13	22.42	21.83	21.32
61	ND	15.21	4.39	19.61	12.3	13.5	0.4	0	2012	200	25.44	21.83	20.96	20.44	20.01	19.64	19.33	19.07	18.85	21.11	23.27	25.27	27.02	28.46	29.53	30.19	30.41	30.19	29.53	28.46	26.78	25.36	24.16	23.15	22.29	21.57
62	ND	15.18	4.41	19.59	20.2	14.5	-0.9	0	2012	201	26.68	23.48	20.08	19.32	18.68	18.15	17.69	17.3	16.98	20.3	23.49	26.42	29	31.11	32.69	33.65	33.98	33.65	32.69	31.12	28.64	26.55	24.79	23.3	22.04	20.98
63	ND	15.15	4.43	19.57	17.6	7.4	-3.6	0	2012	202	30.65	24.49	24.11	23.35	22.72	22.19	21.73	21.35	21.03	24.32	27.48	30.4	32.95	35.05	36.61	37.57	37.89	37.57	36.61	35.05	32.59	30.52	28.77	27.29	26.05	24.99
64	ND	15.11	4.45	19.55	23.1	4.8	-5.9	0	2012	203	25.44	22.08	20.03	19.41	18.89	18.44	18.07	17.76	17.49	20.21	22.82	25.23	27.34	29.07	30.36	31.15	31.42	31.15	30.36	29.07	27.04	25.33	23.89	22.67	21.64	20.77
65	ND	15.07	4.46	19.54	24.1	10.2	-7.3	0	2012	204	28.85	22.88	21.57	20.73	20.02	19.43	18.92	18.5	18.14	21.8	25.33	28.57	31.42	33.75	35.49	36.56	36.92	36.56	35.49	33.76	31.02	28.71	26.76	25.12	23.73	22.56
66	ND	15.04	4.48	19.52	17	19.3	-2.5	0	2012	205	22.58	20.25	19.09	18.69	18.35	18.07	17.83	17.62	17.45	19.2	20.89	22.44	23.81	24.92	25.76	26.27	26.44	26.27	25.76	24.92	23.62	22.51	21.58	20.79	20.13	19.56
67	ND	15	4.5	19.5	1.7	11	7.4	8.1	2012	206	25.97	20.5	19.76	19.11	18.56	18.09	17.69	17.36	17.08	19.95	22.71	25.26	27.49	29.32	30.68	31.52	31.8	31.52	30.68	29.32	27.18	25.37	23.84	22.55	21.46	20.54
68	ND	14.96	4.52	19.48	21.1	21.9	1.9	0	2012	207	25.94	20.22	18.73	17.95	17.3	16.75	16.28	15.89	15.56	18.95	22.2	25.2	27.84	29.99	31.6	32.59	32.92	32.59	31.6	29.99	27.47	25.33	23.53	22.01	20.73	19.64
69	ND	14.92	4.54	19.46	2.5	13.7	0.7	4.6	2012	208	21.5	17.54	16.57	16.05	15.6	15.22	14.9	14.64	14.41	16.72	18.95	21	22.8	24.27	25.37	26.04	26.27	26.04	25.37	24.27	22.54	21.09	19.86	18.82	17.94	17.2
70	ND	14.88	4.56	19.44	21.7	7.1	-2.4	0	2012	209	21.91	17.58	15.43	14.74	14.15	13.66	13.24	12.89	12.59	15.63	18.55	21.25	23.61	25.54	26.98	27.87	28.17	27.87	26.98	25.54	23.28	21.36	19.74	18.38	17.23	16.25
71	ND	14.84	4.58	19.42	22.5	16.8	-3.9	5.3	2012	210	23.69	19.77	16	15.17	14.48	13.89	13.39	12.97	12.62	16.23	19.7	22.9	25.71	28.01	29.72	30.77	31.13	30.77	29.72	28.01	25.32	23.04	21.12	19.5	18.13	16.97
72	ND	14.8	4.6	19.4	14.8	11.2	4	2.5	2012	211	25.88	21.35	19.34	18.64	18.05	17.55	17.13	16.77	16.47	19.54	22.49	25.21	27.6	29.56	31.01	31.91	32.21	31.91	31.01	29.56	27.27	25.33	23.7	22.32	21.15	20.17
73	ND	14.75	4.62	19.38	15.5	13.9	1.7	0	2012	212	25.27	20.23	19.26	18.61	18.07	17.61	17.22	16.9	16.62	19.44	22.15	24.65	26.84	28.64	29.98	30.8	31.08	30.8	29.98	28.64	26.54	24.76	23.26	21.99	20.92	20.02
74	ND	14.71	4.64	19.36	17.3	14.6	1.1	0	2012	213	24.78	20.46	17.29	16.49	15.82	15.24	14.76	14.35	14.01	17.52	20.9	24.02	26.74	28.98	30.65	31.67	32.02	31.67	30.65	28.98	26.36	24.15	22.28	20.7	19.37	18.24
75	ND	14.67	4.67	19.33	9	14	2.5	0.8	2012	214	24.65	19.5	19.16	18.57	18.07	17.66	17.3	17	16.75	19.33	21.81	24.09	26.09	27.73	28.95	29.71	29.96	29.71	28.95	27.73	25.81	24.19	22.82	21.66	20.68	19.86
76	ND	14.62	4.69	19.31	22.4	17.3	-1	0	2012	215	23.16	20.22	16.03	15.26	14.62	14.08	13.62	13.23	12.9	16.25	19.46	22.43	25.03	27.16	28.74	29.72	30.05	29.72	28.74	27.16	24.66	22.56	20.78	19.27	18	16.93
77	ND	14.58	4.71	19.29	23.3	24.2	1.1	0	2012	216	26.45	19.44	20.81	20.2	19.69	19.26	18.9	18.59	18.33	20.98	23.52	25.87	27.93	29.61	30.87	31.64	31.9	31.64	30.87	29.61	27.64	25.97	24.56	23.37	22.37	21.52
78	ND	14.53	4.73	19.27	23.3	26.3	5.4	0	2012	217	19.53	13.65	13.16	12.48	11.91	11.42	11.01	10.66	10.37	13.36	16.23	18.88	21.2	23.11	24.52	25.4	25.69	25.4	24.52	23.11	20.88	18.99	17.4	16.06	14.93	13.97
79	ND	14.49	4.76	19.24	24.9	22.9	5.9	0	2012	218	19.26	15.23	9.92	8.93	8.08	7.37	6.77	6.26	5.83	10.21	14.42	18.3	21.7	24.5	26.57	27.85	28.28	27.85	26.57	24.5	21.23	18.47	16.14	14.17	12.51	11.11
80	ND	14.44	4.78	19.22	26.3	15.8	-0.8	0	2012	219	25.53	18.97	16.04	15.03	14.17	13.44	12.83	12.32	11.88	16.33	20.62	24.56	28.02	30.86	32.97	34.27	34.71	34.27	32.97	30.86	27.54	24.73	22.36	20.36	18.67	17.25
81	ND	14.39	4.8	19.2	3.2	9.8	5.8	3.6	2012	220	22.41	19.21	15.68	14.96	14.35	13.84	13.41	13.04	12.73	15.89	18.93	21.72	24.18	26.19	27.69	28.61	28.92	28.61	27.69	26.19	23.83	21.84	20.16	18.75	17.55	16.54
82	ND	14.34	4.83	19.17	4.5	8.3	5.2	1.8	2012	221	22.98	18.85	18.94	18.51	18.14	17.84	17.58	17.36	17.17	19.06	20.89	22.56	24.04	25.24	26.14	26.69	26.88	26.69	26.14	25.24	23.83	22.64	21.63	20.78	20.06	19.45
83	ND	14.29	4.85	19.15	8.3	13	6.1	3.3	2012	222	19.61	15.51	15.61	15.18	14.82	14.52	14.26	14.04	13.86	15.73	17.54	19.2	20.66	21.85	22.74	23.29	23.47	23.29	22.74	21.85	20.45	19.27	18.27	17.43	16.72	16.12
84	ND	14.24	4.88	19.12	24.5	20.2	3.8	0	2012	223	19.23	14.68	12.65	11.94	11.35	10.85	10.42	10.06	9.76	12.85	15.82	18.56	20.96	22.93	24.39	25.3	25.6	25.3	24.39	22.93	20.62	18.68	17.03	15.65	14.47	13.48
85	ND	14.19	4.9	19.1	11.9	23.7	10.3	0.3	2012	224	18.47	16.37	12.56	11.93	11.39	10.94	10.56	10.24	9.97	12.74	15.41	17.86	20.02	21.79	23.1	23.91	24.18	23.91	23.1	21.79	19.72	17.97	16.5	15.25	14.2	13.31
86	ND	14.14	4.93	19.07	20.6	25.9	7.4	0.8	2012	225	22.03	17.56	17.35	16.85	16.43	16.07	15.77	15.52	15.3	17.5	19.61	21.56	23.26	24.66	25.7	26.34	26.56	26.34	25.7	24.66	23.02	21.64	20.47	19.48	18.65	17.95
87	ND	14.09	4.95	19.05	23.6	21.7	8.3	0	2012	226	20.79	15.55	14.51	13.83	13.27	12.79	12.38	12.04	11.75	14.7	17.54	20.15	22.44	24.32	25.72	26.58	26.87	26.58	25.72	24.32	22.12	20.26	18.69	17.37	16.25	15.31
88	ND	14.04	4.98	19.02	11.4	19.1	8.1	7.1	2012	227	19.43	16.4	12.38	11.63	10.99	10.45	10	9.61	9.29	12.6	15.78	18.71	21.28	23.39	24.96	25.92	26.25	25.92	24.96	23.39	20.92	18.84	17.08	15.59	14.34	13.28
89	ND	13.99	5	19	17.6	22.9	8.6	0	2012	228	22.65	16.29	16.83	16.21	15.68	15.24	14.86	14.55	14.28	17.01	19.64	22.06	24.18	25.92	27.21	28.01	28.28	28.01	27.21	25.92	23.88	22.16	20.71	19.48	18.45	17.57
90	ND	13.94	5.03	18.97	20.7	23.8	10.1	0	2012	229	16.62	11.61	10.98	10.37	9.86	9.43	9.07	8.76	8.5	11.15	13.7	16.04	18.1	19.79	21.05	21.82	22.08	21.82	21.05	19.79	17.81	16.15	14.74	13.55	12.54	11.69
91	ND	13.89	5.06	18.94	17.8	18.8	8.8	0.3	2012	230	17.79	12.39	8.71	7.73	6.91	6.22	5.63	5.14	4.72	8.98	13.08	16.86	20.17	22.89	24.91	26.15	26.57	26.15	24.91	22.89	19.71	17.02	14.75	12.84	11.22	9.86
92	ND	13.84	5.08	18.92	9.6	14.7	8.9	0	2012	231	19.81	14.32	10.91	9.95	9.15	8.47	7.89	7.41	7	11.18	15.2	18.9	22.15	24.81	26.79	28.01	28.42	28.01	26.79	24.81	21.69	19.06	16.84	14.96	13.37	12.04
93	ND	13.78	5.11	18.89	25	20.1	3.3	0	2012	232	18.75	13.13	12.26	11.56	10.98	10.48	10.06	9.71	9.41	12.46	15.39	18.09	20.46	22.4	23.84	24.73	25.03	24.73	23.84	22.4	20.12	18.2	16.58	15.21	14.06	13.08
94	ND	13.73	5.14	18.86	27.5	28.3	7.6	0	2012	233	18.69	13.26	9.79	8.84	8.04	7.36	6.78	6.3	5.89	10.06	14.08	17.78	21.02	23.68	25.66	26.88	27.29	26.88	25.66	23.68	20.57	17.94	15.72	13.84	12.26	10.92
95	ND	13.68	5.16	18.84	26	19.1	4.6	1.8	2012	234	21.31	16.37	11.73	10.7	9.83	9.1	8.48	7.96	7.52	12.02	16.34	20.33	23.83	26.69	28.82	30.14	30.58	30.14	28.82	26.69	23.34	20.5	18.11	16.09	14.38	12.94
96	ND	13.62	5.19	18.81	29.1	24.6	0.5	0	2012	235	24.67	18.83	15.87	14.92	14.12	13.45	12.88	12.4	12	16.13	20.11	23.77	26.98	29.62	31.58	32.78	33.19	32.78	31.58	29.62	26.53	23.93	21.73	19.87	18.31	16.98
97	ND	13.57	5.22	18.78	26.9	29.1	9.1	0	2012	236	24.98	19.73	16.46	15.55	14.78	14.12	13.58	13.11	12.72	16.72	20.57	24.11	27.22	29.77	31.66	32.83	33.22	32.83	31.66	29.77	26.78	24.26	22.13	20.34	18.82	17.54
98	ND	13.51	5.24	18.76	28.3	31.9	8	0	2012	237	27.13	19.17	18.16	17.2	16.39	15.71	15.13	14.64	14.23	18.44	22.48	26.21	29.48	32.16	34.15	35.38	35.79	35.38	34.15	32.16	29.02	26.37	24.13	22.24	20.65	19.3
99	ND	13.46	5.27	18.73	28.4	21.4	8	0	2012	238	20.25	15.22	13.49	12.76	12.15	11.63	11.2	10.83	10.52	13.69	16.74	19.55	22.02	24.04	25.54	26.47	26.78	26.47	25.54	24.04	21.67	19.67	17.99	16.56	15.36	14.34
100	ND	13.4	5.3	18.7	28.7	25.3	3.6	0	2012	239	21.01	15.91	12.82	11.95	11.21	10.58	10.05	9.61	9.23	13.07	16.77	20.17	23.16	25.61	27.43	28.55	28.93	28.55	27.43	25.61	22.74	20.32	18.28	16.55	15.09	13.86
101	ND	13.35	5.33	18.67	25	31.9	16.7	0	2012	240	22.17	18.46	14.22	13.37	12.65	12.04	11.53	11.1	10.73	14.46	18.05	21.35	24.25	26.63	28.39	29.48	29.85	29.48	28.39	26.63	23.84	21.49	19.51	17.83	16.42	15.23
102	ND	13.29	5.35	18.65	23.6	34.5	14.5	0	2012	241	26.01	20.79	18.64	17.85	17.18	16.62	16.14	15.74	15.4	18.86	22.19	25.26	27.94	30.15	31.79	32.8	33.14	32.8	31.79	30.15	27.57	25.39	23.55	21.99	20.68	19.57
103	ND	13.24	5.38	18.62	10	17.9	9.4	0	2012	242	27.27	20.16	18.54	17.61	16.82	16.15	15.59	15.11	14.71	18.81	22.75	26.38	29.56	32.17	34.11	35.31	35.71	35.31	34.11	32.17	29.11	26.53	24.35	22.51	20.96	19.65
104	ND	13.18	5.41	18.59	22.9	23.6	7.8	0	2012	243	22.06	16.39	15.57	14.87	14.29	13.79	13.37	13.02	12.72	15.77	18.69	21.39	23.76	25.7	27.14	28.03	28.33	28.03	27.14	25.7	23.43	21.51	19.89	18.52	17.37	16.39
105	ND	13.13	5.44	18.56	17.9	25.7	5.4	0	2012	244	21.3	20.18	12.9	12	11.24	10.6	10.06	9.61	9.22	13.16	16.95	20.44	23.5	26.01	27.87	29.02	29.41	29.02	27.87	26.01	23.07	20.59	18.49	16.72	15.23	13.97
1	PA	11.85	6.08	17.92	17.8	28.8	18.5	22.3	2011	316	24.94	22.71	20.38	19.92	19.53	19.21	18.93	18.7	18.5	20.51	22.44	24.22	25.78	27.06	28.02	28.6	28.8	28.6	28.02	27.06	25.56	24.3	23.23	22.33	21.57	20.92
2	PA	11.84	6.08	17.92	12.5	25.8	21	3	2011	317	24	21.53	21.88	21.66	21.48	21.33	21.2	21.09	21	21.94	22.84	23.67	24.39	24.99	25.43	25.71	25.8	25.71	25.43	24.99	24.29	23.7	23.2	22.78	22.43	22.13
3	PA	11.84	6.08	17.92	13.5	27.2	18	1	2011	318	23.75	21.56	19.68	19.27	18.92	18.63	18.38	18.18	18	19.79	21.52	23.11	24.51	25.65	26.5	27.02	27.2	27.02	26.5	25.65	24.31	23.18	22.22	21.42	20.74	20.16
4	PA	11.84	6.08	17.92	19.9	30.3	19	0	2011	319	26.06	23.08	21.06	20.56	20.13	19.77	19.47	19.22	19	21.2	23.32	25.28	26.99	28.4	29.44	30.08	30.3	30.08	29.44	28.4	26.75	25.36	24.19	23.2	22.36	21.66
5	PA	11.84	6.08	17.92	16.8	29.6	20	9.5	2011	320	26	22.94	21.75	21.32	20.96	20.66	20.4	20.18	20	21.87	23.67	25.33	26.79	27.98	28.87	29.42	29.6	29.42	28.87	27.98	26.58	25.4	24.41	23.57	22.86	22.26
6	PA	11.84	6.08	17.92	13.2	28.3	19.5	0	2011	321	25	22.25	21.11	20.71	20.38	20.1	19.87	19.67	19.5	21.22	22.87	24.39	25.72	26.82	27.63	28.13	28.3	28.13	27.63	26.82	25.54	24.45	23.54	22.77	22.12	21.57
7	PA	11.83	6.08	17.92	14.1	28.8	19	3.7	2011	322	25.12	22.46	20.79	20.35	19.98	19.67	19.41	19.19	19	20.91	22.75	24.44	25.93	27.15	28.05	28.61	28.8	28.61	28.05	27.15	25.72	24.52	23.5	22.64	21.92	21.3
8	PA	11.83	6.08	17.92	16.5	29.4	19.5	0	2011	323	25.69	22.78	21.31	20.86	20.49	20.18	19.91	19.69	19.5	21.43	23.29	25	26.5	27.73	28.65	29.21	29.4	29.21	28.65	27.73	26.29	25.07	24.05	23.18	22.45	21.83
9	PA	11.83	6.09	17.91	17.5	29.4	19.5	1.3	2011	324	25.69	22.56	21.31	20.86	20.49	20.18	19.91	19.69	19.5	21.43	23.29	25	26.5	27.73	28.65	29.21	29.4	29.21	28.65	27.73	26.29	25.07	24.05	23.18	22.45	21.83
10	PA	11.83	6.09	17.91	13.8	28.6	19	0	2011	325	25	22.16	20.75	20.32	19.96	19.66	19.4	19.18	19	20.87	22.67	24.33	25.79	26.98	27.87	28.42	28.6	28.42	27.87	26.98	25.58	24.4	23.41	22.57	21.86	21.26
11	PA	11.83	6.09	17.91	13.8	28.9	18.9	9.6	2011	326	25.15	21.75	20.72	20.28	19.9	19.59	19.32	19.09	18.9	20.85	22.73	24.46	25.97	27.21	28.14	28.71	28.9	28.71	28.14	27.21	25.76	24.53	23.49	22.62	21.88	21.25
12	PA	11.82	6.09	17.91	15	28.5	17.7	0	2011	327	24.45	21.89	19.67	19.19	18.78	18.44	18.15	17.91	17.7	19.81	21.83	23.7	25.34	26.68	27.68	28.29	28.5	28.29	27.68	26.68	25.11	23.78	22.66	21.71	20.91	20.24
13	PA	11.82	6.09	17.91	18.6	29.8	19.2	0	2011	328	25.83	22.48	21.13	20.66	20.26	19.93	19.64	19.4	19.2	21.27	23.26	25.09	26.7	28.01	28.99	29.6	29.8	29.6	28.99	28.01	26.47	25.17	24.07	23.14	22.35	21.69
14	PA	11.82	6.09	17.91	11.4	27	18.9	0	2011	329	23.96	21.15	20.38	20.02	19.71	19.46	19.24	19.05	18.9	20.48	22	23.4	24.63	25.63	26.38	26.84	27	26.84	26.38	25.63	24.46	23.46	22.62	21.91	21.31	20.8
15	PA	11.82	6.09	17.91	16.9	29.8	17.4	0	2011	330	25.15	22.5	19.66	19.11	18.64	18.25	17.92	17.64	17.4	19.82	22.15	24.29	26.17	27.71	28.86	29.56	29.8	29.56	28.86	27.71	25.91	24.38	23.09	22.01	21.09	20.32
16	PA	11.82	6.09	17.91	18	30.4	20	4.2	2011	331	26.5	23.35	21.9	21.43	21.04	20.71	20.43	20.2	20	22.03	23.98	25.78	27.35	28.65	29.61	30.2	30.4	30.2	29.61	28.65	27.13	25.85	24.78	23.86	23.1	22.45
17	PA	11.82	6.09	17.91	16.1	29.1	19.9	0	2011	332	25.65	22.96	21.58	21.17	20.82	20.53	20.28	20.08	19.9	21.69	23.42	25.01	26.41	27.55	28.4	28.92	29.1	28.92	28.4	27.55	26.21	25.08	24.12	23.32	22.64	22.06
18	PA	11.81	6.09	17.91	11.5	28.6	20	1	2011	333	25.38	22.53	21.57	21.19	20.86	20.59	20.36	20.16	20	21.68	23.29	24.78	26.08	27.15	27.95	28.43	28.6	28.43	27.95	27.15	25.9	24.84	23.95	23.2	22.56	22.02
19	PA	11.81	6.09	17.91	10.4	26.4	19.4	9	2011	334	23.78	21.69	20.68	20.37	20.1	19.88	19.69	19.53	19.4	20.77	22.08	23.29	24.35	25.22	25.87	26.27	26.4	26.27	25.87	25.22	24.2	23.34	22.61	22	21.48	21.05
20	PA	11.81	6.09	17.91	14.2	29.1	19	0	2011	335	25.31	22.59	20.84	20.39	20.01	19.69	19.42	19.19	19	20.97	22.87	24.61	26.14	27.4	28.33	28.91	29.1	28.91	28.33	27.4	25.93	24.69	23.64	22.75	22.01	21.37
21	PA	11.81	6.09	17.91	12.8	28.7	19.7	0	2011	336	25.32	22.54	21.34	20.94	20.6	20.32	20.08	19.87	19.7	21.46	23.14	24.7	26.06	27.18	28.01	28.53	28.7	28.53	28.01	27.18	25.87	24.77	23.83	23.04	22.38	21.82
22	PA	11.81	6.1	17.9	10.1	25.6	19.7	3.5	2011	337	23.39	21.46	20.78	20.51	20.29	20.1	19.95	19.81	19.7	20.85	21.96	22.98	23.87	24.61	25.15	25.49	25.6	25.49	25.15	24.61	23.75	23.02	22.41	21.89	21.46	21.09
23	PA	11.81	6.1	17.9	15.1	28.7	18.8	5.3	2011	338	24.99	22.17	20.61	20.16	19.79	19.48	19.21	18.99	18.8	20.73	22.59	24.3	25.8	27.03	27.95	28.51	28.7	28.51	27.95	27.03	25.59	24.37	23.35	22.48	21.75	21.13
24	PA	11.81	6.1	17.9	15.9	29	19	0	2011	339	25.25	22.5	20.82	20.38	20	19.69	19.42	19.19	19	20.95	22.83	24.56	26.07	27.31	28.24	28.81	29	28.81	28.24	27.31	25.86	24.63	23.59	22.72	21.98	21.35
25	PA	11.81	6.1	17.9	13.7	28.1	19.6	1.4	2011	340	24.91	22.22	21.15	20.77	20.45	20.18	19.95	19.76	19.6	21.26	22.85	24.32	25.61	26.67	27.45	27.94	28.1	27.94	27.45	26.67	25.43	24.39	23.5	22.76	22.13	21.6
26	PA	11.8	6.1	17.9	12.5	27.8	19.1	0	2011	341	24.54	22.06	20.69	20.3	19.97	19.7	19.46	19.27	19.1	20.8	22.43	23.93	25.25	26.33	27.14	27.63	27.8	27.63	27.14	26.33	25.07	24	23.1	22.33	21.69	21.15
27	PA	11.8	6.1	17.9	11.4	27.1	19.4	22.4	2011	342	24.21	21.77	20.8	20.46	20.17	19.93	19.72	19.55	19.4	20.9	22.35	23.68	24.84	25.8	26.51	26.95	27.1	26.95	26.51	25.8	24.68	23.73	22.94	22.26	21.69	21.21
28	PA	11.8	6.1	17.9	13.3	28.1	18.8	0	2011	343	24.61	21.94	20.5	20.08	19.73	19.44	19.19	18.98	18.8	20.61	22.36	23.97	25.38	26.53	27.39	27.92	28.1	27.92	27.39	26.53	25.18	24.04	23.07	22.26	21.57	20.99
29	PA	11.8	6.1	17.9	17.7	29.5	18.8	0	2011	344	25.49	22.51	20.75	20.28	19.87	19.53	19.25	19	18.8	20.89	22.89	24.74	26.37	27.7	28.69	29.29	29.5	29.29	28.69	27.7	26.14	24.82	23.71	22.78	21.98	21.32
30	PA	11.8	6.1	17.9	15.3	29.8	19.2	0	2011	345	25.83	22.84	21.13	20.66	20.26	19.93	19.64	19.4	19.2	21.27	23.26	25.09	26.7	28.01	28.99	29.6	29.8	29.6	28.99	28.01	26.47	25.17	24.07	23.14	22.35	21.69
31	PA	11.8	6.1	17.9	15.3	29.4	19.6	0	2011	346	25.72	22.76	21.39	20.95	20.58	20.27	20.01	19.79	19.6	21.51	23.35	25.04	26.53	27.75	28.65	29.21	29.4	29.21	28.65	27.75	26.32	25.12	24.1	23.24	22.52	21.9
32	PA	11.8	6.1	17.9	16.1	27.4	19.6	3.5	2011	347	24.48	22.1	21.02	20.68	20.38	20.13	19.93	19.75	19.6	21.12	22.58	23.93	25.12	26.09	26.81	27.25	27.4	27.25	26.81	26.09	24.95	23.99	23.18	22.5	21.92	21.43
33	PA	11.8	6.1	17.9	10.8	27.1	19.4	17.8	2011	348	24.21	22.05	20.8	20.46	20.17	19.93	19.72	19.55	19.4	20.9	22.35	23.68	24.84	25.8	26.51	26.95	27.1	26.95	26.51	25.8	24.68	23.73	22.94	22.26	21.69	21.21
34	PA	11.8	6.1	17.9	9.2	24.4	20	2.2	2011	349	22.75	21.45	20.8	20.61	20.44	20.3	20.18	20.08	20	20.86	21.68	22.44	23.11	23.66	24.07	24.32	24.4	24.32	24.07	23.66	23.02	22.48	22.02	21.63	21.31	21.03
35	PA	11.8	6.1	17.9	8.2	25.1	19.9	72.5	2011	350	23.15	21.17	20.85	20.62	20.42	20.26	20.12	20	19.9	20.91	21.89	22.79	23.58	24.22	24.7	25	25.1	25	24.7	24.22	23.47	22.83	22.29	21.83	21.45	21.12
36	PA	11.8	6.1	17.9	9	24.1	18.8	2.4	2011	351	22.11	20.86	19.77	19.53	19.33	19.16	19.02	18.9	18.8	19.83	20.83	21.74	22.55	23.21	23.7	24	24.1	24	23.7	23.21	22.44	21.78	21.23	20.77	20.38	20.05
37	PA	11.8	6.1	17.9	13.9	27.7	19.2	3.2	2011	352	24.51	22.04	20.75	20.37	20.05	19.78	19.55	19.36	19.2	20.86	22.45	23.92	25.21	26.27	27.05	27.54	27.7	27.54	27.05	26.27	25.03	23.99	23.1	22.36	21.73	21.2
38	PA	11.8	6.1	17.9	11	26.6	19.4	0	2011	353	23.9	21.86	20.71	20.39	20.12	19.89	19.7	19.54	19.4	20.8	22.16	23.4	24.49	25.39	26.05	26.46	26.6	26.46	26.05	25.39	24.34	23.45	22.71	22.08	21.54	21.09
39	PA	11.8	6.1	17.9	8.9	24.9	19.8	0	2011	354	22.99	21.75	20.73	20.5	20.31	20.15	20.01	19.9	19.8	20.79	21.75	22.63	23.41	24.04	24.51	24.8	24.9	24.8	24.51	24.04	23.3	22.67	22.14	21.7	21.32	21
40	PA	11.8	6.1	17.9	13.5	29.9	19.9	0	2011	355	26.15	23.12	21.72	21.28	20.9	20.59	20.32	20.09	19.9	21.85	23.73	25.46	26.97	28.21	29.14	29.71	29.9	29.71	29.14	28.21	26.76	25.53	24.49	23.62	22.88	22.25
41	PA	11.8	6.1	17.9	7.1	26.9	20	0	2011	356	24.31	22.42	21.26	20.95	20.69	20.47	20.29	20.13	20	21.35	22.64	23.83	24.88	25.74	26.37	26.77	26.9	26.77	26.37	25.74	24.73	23.88	23.17	22.56	22.05	21.62
42	PA	11.8	6.1	17.9	17.8	30.8	19.9	0	2011	357	26.71	23.16	21.89	21.4	20.99	20.65	20.35	20.11	19.9	22.03	24.07	25.96	27.61	28.96	29.97	30.59	30.8	30.59	29.97	28.96	27.38	26.04	24.91	23.95	23.14	22.46
43	PA	11.8	6.1	17.9	16.4	30.4	19	0	2011	358	26.12	23.59	21.08	20.57	20.14	19.78	19.48	19.22	19	21.22	23.36	25.33	27.06	28.48	29.53	30.18	30.4	30.18	29.53	28.48	26.82	25.42	24.23	23.24	22.39	21.68
44	PA	11.8	6.1	17.9	10.3	29.4	21.3	0	2011	359	26.36	23.46	22.78	22.42	22.11	21.86	21.64	21.45	21.3	22.88	24.4	25.8	27.03	28.03	28.78	29.24	29.4	29.24	28.78	28.03	26.86	25.86	25.02	24.31	23.71	23.2
45	PA	11.8	6.1	17.9	19.6	30.3	19.8	0	2011	360	26.36	23.27	21.72	21.25	20.85	20.52	20.24	20	19.8	21.85	23.82	25.63	27.22	28.53	29.5	30.1	30.3	30.1	29.5	28.53	27	25.71	24.62	23.7	22.92	22.27
46	PA	11.8	6.1	17.9	18.7	30.1	19.8	0	2011	361	26.24	23.29	21.68	21.22	20.83	20.51	20.23	20	19.8	21.81	23.74	25.52	27.08	28.36	29.32	29.9	30.1	29.9	29.32	28.36	26.86	25.6	24.53	23.63	22.87	22.22
47	PA	11.8	6.1	17.9	18.5	30.4	20	0	2011	362	26.37	23.77	21.86	21.41	21.02	20.7	20.43	20.19	20	21.99	23.9	25.67	27.21	28.48	29.42	30	30.2	30	29.42	28.48	27	25.74	24.68	23.79	23.04	22.4
48	PA	11.8	6.1	17.9	18.4	30.6	21	2	2011	363	27	23.89	22.75	22.32	21.96	21.66	21.4	21.18	21	22.87	24.67	26.33	27.79	28.98	29.87	30.42	30.6	30.42	29.87	28.98	27.58	26.4	25.41	24.57	23.86	23.26
49	PA	11.8	6.1	17.9	18.3	31.6	20.1	0	2011	364	27.29	23.78	22.2	21.69	21.25	20.89	20.58	20.32	20.1	22.34	24.5	26.49	28.23	29.66	30.72	31.38	31.6	31.38	30.72	29.66	27.99	26.57	25.38	24.37	23.52	22.8
50	PA	11.8	6.1	17.9	15.5	29.6	20	0	2011	365	26	23.13	21.75	21.32	20.96	20.66	20.4	20.18	20	21.87	23.67	25.33	26.79	27.98	28.87	29.42	29.6	29.42	28.87	27.98	26.58	25.4	24.41	23.57	22.86	22.26
51	PA	11.8	6.1	17.9	17.2	31	19.7	0	2012	1	26.76	23.41	21.76	21.26	20.83	20.47	20.17	19.92	19.7	21.9	24.02	25.98	27.69	29.1	30.14	30.78	31	30.78	30.14	29.1	27.45	26.06	24.89	23.9	23.06	22.36
52	PA	11.8	6.1	17.9	18	31.9	19.5	0	2012	2	27.25	23.52	21.76	21.21	20.74	20.35	20.02	19.74	19.5	21.92	24.25	26.39	28.27	29.81	30.96	31.66	31.9	31.66	30.96	29.81	28.01	26.48	25.19	24.11	23.19	22.42
53	PA	11.8	6.1	17.9	7.6	25.8	20	0	2012	3	23.63	22.02	21.06	20.8	20.58	20.4	20.24	20.11	20	21.13	22.22	23.22	24.1	24.82	25.36	25.69	25.8	25.69	25.36	24.82	23.98	23.27	22.66	22.16	21.73	21.36
54	PA	11.8	6.1	17.9	16.4	29.6	19.8	2.5	2012	4	25.92	22.86	21.59	21.15	20.78	20.47	20.21	19.99	19.8	21.71	23.55	25.24	26.73	27.95	28.85	29.41	29.6	29.41	28.85	27.95	26.52	25.32	24.3	23.44	22.72	22.1
55	PA	11.81	6.1	17.9	16.9	28.7	19.4	0	2012	5	25.21	22.51	21.1	20.68	20.33	20.04	19.79	19.58	19.4	21.21	22.96	24.57	25.98	27.13	27.99	28.52	28.7	28.52	27.99	27.13	25.78	24.64	23.67	22.86	22.17	21.59
56	PA	11.81	6.1	17.9	17	29	19	0	2012	6	25.19	22.52	21.16	20.75	20.41	20.12	19.88	19.67	19.5	21.28	22.98	24.56	25.93	27.07	27.91	28.43	28.6	28.43	27.91	27.07	25.74	24.62	23.68	22.88	22.21	21.64
57	PA	11.81	6.1	17.9	17.2	28.8	19.5	0	2012	7	25.25	22.54	21.18	20.77	20.42	20.13	19.88	19.68	19.5	21.29	23.02	24.61	26.01	27.15	28	28.52	28.7	28.52	28	27.15	25.81	24.68	23.72	22.92	22.24	21.66
58	PA	11.81	6.1	17.9	17.4	28.6	19.5	0	2012	8	25.19	22.49	21.16	20.75	20.41	20.12	19.88	19.67	19.5	21.28	22.98	24.56	25.93	27.07	27.91	28.43	28.6	28.43	27.91	27.07	25.74	24.62	23.68	22.88	22.21	21.64
59	PA	11.81	6.09	17.91	13.1	28.1	19.5	4.9	2012	9	24.88	22.53	21.07	20.69	20.36	20.09	19.86	19.66	19.5	21.18	22.79	24.28	25.58	26.65	27.45	27.93	28.1	27.93	27.45	26.65	25.4	24.34	23.45	22.7	22.06	21.52
60	PA	11.81	6.09	17.91	18.3	31.3	19.6	4.9	2012	10	26.91	23.77	21.73	21.21	20.77	20.4	20.09	19.82	19.6	21.88	24.08	26.1	27.87	29.33	30.41	31.08	31.3	31.08	30.41	29.33	27.62	26.19	24.97	23.95	23.08	22.35
61	PA	11.81	6.09	17.91	7.6	30.4	20.5	0	2012	11	26.69	23.77	22.31	21.86	21.49	21.18	20.91	20.69	20.5	22.43	24.29	26	27.5	28.73	29.65	30.21	30.4	30.21	29.65	28.73	27.29	26.07	25.05	24.18	23.45	22.83
62	PA	11.81	6.09	17.91	15.6	31	20.4	0	2012	12	27.03	23.83	22.33	21.86	21.46	21.13	20.84	20.6	20.4	22.47	24.46	26.29	27.9	29.21	30.19	30.8	31	30.8	30.19	29.21	27.67	26.37	25.27	24.34	23.55	22.89
63	PA	11.82	6.09	17.91	13.5	30.8	20.2	0	2012	13	26.83	23.93	22.13	21.66	21.26	20.93	20.64	20.4	20.2	22.27	24.26	26.09	27.7	29.01	29.99	30.6	30.8	30.6	29.99	29.01	27.47	26.17	25.07	24.14	23.35	22.69
64	PA	11.82	6.09	17.91	11	29.1	21	0	2012	14	26.06	23.35	22.48	22.12	21.81	21.56	21.34	21.15	21	22.58	24.1	25.5	26.73	27.73	28.48	28.94	29.1	28.94	28.48	27.73	26.56	25.56	24.72	24.01	23.41	22.9
65	PA	11.82	6.09	17.91	14.7	30.8	19.9	3.8	2012	15	26.71	23.44	21.89	21.4	20.99	20.65	20.35	20.11	19.9	22.03	24.07	25.96	27.61	28.96	29.97	30.59	30.8	30.59	29.97	28.96	27.38	26.04	24.91	23.95	23.14	22.46
66	PA	11.82	6.09	17.91	19	30	19.8	0	2012	16	26.17	23.02	21.66	21.21	20.82	20.5	20.23	19.99	19.8	21.79	23.7	25.47	27.01	28.28	29.22	29.8	30	29.8	29.22	28.28	26.8	25.54	24.48	23.59	22.84	22.2
67	PA	11.82	6.09	17.91	18.1	30.6	19.3	6.1	2012	17	26.36	22.81	21.36	20.86	20.43	20.07	19.77	19.52	19.3	21.5	23.62	25.58	27.29	28.7	29.74	30.38	30.6	30.38	29.74	28.7	27.05	25.66	24.49	23.5	22.66	21.96
68	PA	11.82	6.09	17.91	17.6	29.6	18.8	39.5	2012	18	25.55	22.03	20.77	20.29	19.88	19.54	19.25	19.01	18.8	20.91	22.93	24.8	26.44	27.78	28.78	29.39	29.6	29.39	28.78	27.78	26.21	24.88	23.76	22.81	22.01	21.34
69	PA	11.83	6.09	17.91	14.4	27.6	18.1	32	2012	19	24.04	21.41	19.83	19.41	19.05	18.75	18.5	18.28	18.1	19.95	21.74	23.38	24.82	26	26.88	27.42	27.6	27.42	26.88	26	24.62	23.45	22.46	21.63	20.93	20.33
70	PA	11.83	6.09	17.91	17.3	29.7	18.3	0	2012	20	25.42	22.68	20.38	19.87	19.44	19.08	18.78	18.52	18.3	20.52	22.66	24.63	26.36	27.78	28.83	29.48	29.7	29.48	28.83	27.78	26.12	24.72	23.53	22.54	21.69	20.98
71	PA	11.83	6.09	17.91	14.9	28.3	20.1	2.1	2012	21	25.23	22.76	21.6	21.23	20.92	20.66	20.44	20.26	20.1	21.7	23.24	24.66	25.9	26.92	27.68	28.14	28.3	28.14	27.68	26.92	25.72	24.72	23.87	23.15	22.54	22.03
72	PA	11.83	6.08	17.92	16.1	29.5	19.8	1	2012	22	25.86	22.89	21.57	21.14	20.77	20.46	20.2	19.99	19.8	21.69	23.51	25.19	26.66	27.87	28.76	29.31	29.5	29.31	28.76	27.87	26.45	25.26	24.25	23.4	22.69	22.08
73	PA	11.83	6.08	17.92	12.7	28.3	19.6	4.5	2012	23	25.04	22.37	21.19	20.8	20.47	20.2	19.96	19.77	19.6	21.3	22.93	24.43	25.75	26.83	27.64	28.13	28.3	28.13	27.64	26.83	25.57	24.5	23.6	22.83	22.19	21.65
74	PA	11.84	6.08	17.92	20.2	29.1	19.2	20.2	2012	24	25.39	22.09	21.01	20.56	20.19	19.88	19.61	19.39	19.2	21.13	22.99	24.7	26.2	27.43	28.35	28.91	29.1	28.91	28.35	27.43	25.99	24.77	23.75	22.88	22.15	21.53
75	PA	11.84	6.08	17.92	8.6	25.4	18.6	21.9	2012	25	22.85	20.89	19.84	19.54	19.28	19.07	18.88	18.73	18.6	19.93	21.2	22.38	23.41	24.25	24.88	25.27	25.4	25.27	24.88	24.25	23.26	22.43	21.72	21.13	20.62	20.2
76	PA	11.84	6.08	17.92	20.7	29.6	18.2	0	2012	26	25.32	22.31	20.28	19.77	19.34	18.98	18.68	18.42	18.2	20.42	22.56	24.53	26.26	27.68	28.73	29.38	29.6	29.38	28.73	27.68	26.02	24.62	23.43	22.44	21.59	20.88
77	PA	11.84	6.08	17.92	18	29.6	19.1	0	2012	27	25.66	22.8	21.02	20.55	20.15	19.82	19.54	19.3	19.1	21.15	23.12	24.93	26.52	27.83	28.8	29.4	29.6	29.4	28.8	27.83	26.3	25.01	23.92	23	22.22	21.57
78	PA	11.84	6.08	17.92	18	29.6	19.7	0	2012	28	25.89	23.03	21.51	21.06	20.69	20.38	20.11	19.89	19.7	21.63	23.49	25.2	26.7	27.93	28.85	29.41	29.6	29.41	28.85	27.93	26.49	25.27	24.25	23.38	22.65	22.03
79	PA	11.85	6.08	17.92	18.8	30.8	19.7	0	2012	29	26.64	23.35	21.72	21.23	20.81	20.46	20.16	19.91	19.7	21.87	23.95	25.87	27.55	28.93	29.96	30.59	30.8	30.59	29.96	28.93	27.31	25.95	24.8	23.82	23	22.31
80	PA	11.85	6.08	17.92	18.1	30.3	19.7	0	2012	30	26.33	22.64	21.63	21.16	20.76	20.43	20.14	19.9	19.7	21.77	23.76	25.59	27.2	28.51	29.49	30.1	30.3	30.1	29.49	28.51	26.97	25.67	24.57	23.64	22.85	22.19
81	PA	11.85	6.07	17.93	15.1	28.3	18.4	0	2012	31	24.59	22.2	20.21	19.76	19.39	19.08	18.81	18.59	18.4	20.33	22.19	23.9	25.4	26.63	27.55	28.11	28.3	28.11	27.55	26.63	25.19	23.97	22.95	22.08	21.35	20.73
82	PA	11.85	6.07	17.93	13.4	29.1	19.7	0	2012	32	25.58	22.75	21.41	21	20.64	20.34	20.09	19.88	19.7	21.53	23.3	24.92	26.35	27.52	28.38	28.92	29.1	28.92	28.38	27.52	26.15	24.99	24.02	23.19	22.5	21.91
83	PA	11.86	6.07	17.93	17.7	30.2	19.4	0	2012	33	26.15	23.12	21.37	20.89	20.48	20.14	19.85	19.61	19.4	21.51	23.53	25.4	27.04	28.38	29.38	29.99	30.2	29.99	29.38	28.38	26.81	25.48	24.36	23.41	22.61	21.94
84	PA	11.86	6.07	17.93	17	30.1	19.8	0	2012	34	26.24	23.33	21.68	21.22	20.83	20.51	20.23	20	19.8	21.81	23.74	25.52	27.08	28.36	29.32	29.9	30.1	29.9	29.32	28.36	26.86	25.6	24.53	23.63	22.87	22.22
85	PA	11.86	6.07	17.93	14.1	30.3	20.1	0	2012	35	26.47	23.8	21.96	21.51	21.12	20.8	20.53	20.29	20.1	22.09	24	25.77	27.31	28.58	29.52	30.1	30.3	30.1	29.52	28.58	27.1	25.84	24.78	23.89	23.14	22.5
86	PA	11.86	6.07	17.93	17.3	30.9	20.9	0	2012	36	27.15	23.73	22.72	22.28	21.9	21.59	21.32	21.09	20.9	22.85	24.73	26.46	27.97	29.21	30.14	30.71	30.9	30.71	30.14	29.21	27.76	26.53	25.49	24.62	23.88	23.25
87	PA	11.87	6.07	17.93	10	26.8	20.1	0	2012	37	24.29	22.45	21.32	21.02	20.77	20.56	20.38	20.23	20.1	21.41	22.66	23.82	24.84	25.67	26.29	26.67	26.8	26.67	26.29	25.67	24.7	23.87	23.18	22.59	22.09	21.68
88	PA	11.87	6.07	17.93	7.5	25.6	20.6	1.4	2012	38	23.73	21.72	21.51	21.29	21.1	20.94	20.81	20.7	20.6	21.58	22.51	23.38	24.14	24.76	25.22	25.5	25.6	25.5	25.22	24.76	24.03	23.41	22.9	22.46	22.09	21.78
89	PA	11.87	6.06	17.94	13.8	30.2	18.6	0	2012	39	25.85	22.34	20.72	20.2	19.76	19.39	19.08	18.82	18.6	20.86	23.04	25.04	26.8	28.25	29.32	29.98	30.2	29.98	29.32	28.25	26.56	25.13	23.93	22.91	22.05	21.33
90	PA	11.87	6.06	17.94	4.8	24.6	19	28.5	2012	40	22.5	21.76	20.02	19.77	19.56	19.38	19.23	19.11	19	20.09	21.14	22.11	22.96	23.66	24.17	24.49	24.6	24.49	24.17	23.66	22.84	22.15	21.57	21.08	20.67	20.32
1	PO	12	6	18	18.5	24.9	15.1	3.5	2012	83	21.75	18.22	23.09	23.58	24	24.35	24.64	24.89	25.1	22.95	20.89	18.99	17.32	15.95	14.94	14.31	14.1	14.31	14.94	15.95	17.56	18.91	20.05	21.01	21.83	22.51
2	PO	12.01	6	18	12.1	26.2	16.5	45	2012	84	21.37	18.92	23.79	24.28	24.7	25.05	25.34	25.59	25.8	23.65	21.59	19.69	18.02	16.65	15.64	15.01	14.8	15.01	15.64	16.65	18.26	19.61	20.75	21.71	22.53	23.21
3	PO	12.01	6	18	12.1	23.5	14.7	5	2012	85	20.01	17.02	21.89	22.38	22.8	23.15	23.44	23.69	23.9	21.75	19.69	17.79	16.12	14.75	13.74	13.11	12.9	13.11	13.74	14.75	16.36	17.71	18.85	19.81	20.63	21.31
4	PO	12.01	6	18	15.6	22.9	13.8	5.5	2012	86	20.41	16.42	21.29	21.78	22.2	22.55	22.84	23.09	23.3	21.15	19.09	17.19	15.52	14.15	13.14	12.51	12.3	12.51	13.14	14.15	15.76	17.11	18.25	19.21	20.03	20.71
5	PO	12.01	5.99	18.01	12.9	25.8	15.6	0.5	2012	87	21.25	18.22	23.09	23.58	24	24.35	24.64	24.89	25.1	22.95	20.89	18.99	17.32	15.95	14.94	14.31	14.1	14.31	14.94	15.95	17.56	18.91	20.05	21.01	21.83	22.51
6	PO	12.01	5.99	18.01	10.1	24.2	14.3	10	2012	88	21.29	17.72	22.59	23.08	23.5	23.85	24.14	24.39	24.6	22.45	20.39	18.49	16.82	15.45	14.44	13.81	13.6	13.81	14.44	15.45	17.06	18.41	19.55	20.51	21.33	22.01
7	PO	12.02	5.99	18.01	12.5	23.8	12.9	0	2012	89	21.97	18.52	23.39	23.88	24.3	24.65	24.94	25.19	25.4	23.25	21.19	19.29	17.62	16.25	15.24	14.61	14.4	14.61	15.24	16.25	17.86	19.21	20.35	21.31	22.13	22.81
8	PO	12.02	5.99	18.01	13.8	25.1	15.1	0	2012	90	21.17	19.02	23.89	24.38	24.8	25.15	25.44	25.69	25.9	23.75	21.69	19.79	18.12	16.75	15.74	15.11	14.9	15.11	15.74	16.75	18.36	19.71	20.85	21.81	22.63	23.31
9	PO	12.02	5.99	18.01	16.8	22.8	13.8	0	2012	91	19.87	16.42	21.29	21.78	22.2	22.55	22.84	23.09	23.3	21.15	19.09	17.19	15.52	14.15	13.14	12.51	12.3	12.51	13.14	14.15	15.76	17.11	18.25	19.21	20.03	20.71
10	PO	12.02	5.99	18.01	17.6	25.1	14.7	0	2012	92	20.45	16.92	21.79	22.28	22.7	23.05	23.34	23.59	23.8	21.65	19.59	17.69	16.02	14.65	13.64	13.01	12.8	13.01	13.64	14.65	16.26	17.61	18.75	19.71	20.53	21.21
11	PO	12.02	5.99	18.01	23.6	26.8	16.9	1	2012	93	20.65	17.62	22.49	22.98	23.4	23.75	24.04	24.29	24.5	22.35	20.29	18.39	16.72	15.35	14.34	13.71	13.5	13.71	14.34	15.35	16.96	18.31	19.45	20.41	21.23	21.91
12	PO	12.03	5.99	18.01	13.2	22.4	12.8	24	2012	94	20.65	17.12	21.99	22.48	22.9	23.25	23.54	23.79	24	21.85	19.79	17.89	16.22	14.85	13.84	13.21	13	13.21	13.84	14.85	16.46	17.81	18.95	19.91	20.73	21.41
13	PO	12.03	5.99	18.01	20.8	23.8	14.2	19.5	2012	95	20.68	17.82	22.69	23.18	23.6	23.95	24.24	24.49	24.7	22.55	20.49	18.59	16.92	15.55	14.54	13.91	13.7	13.91	14.54	15.55	17.16	18.51	19.65	20.61	21.43	22.11
14	PO	12.03	5.98	18.02	11.8	24.7	15.1	2	2012	96	20.07	16.92	21.79	22.28	22.7	23.05	23.34	23.59	23.8	21.65	19.59	17.69	16.02	14.65	13.64	13.01	12.8	13.01	13.64	14.65	16.26	17.61	18.75	19.71	20.53	21.21
15	PO	12.03	5.98	18.02	15.4	22.9	12.9	13.5	2012	97	20.21	16.72	21.59	22.08	22.5	22.85	23.14	23.39	23.6	21.45	19.39	17.49	15.82	14.45	13.44	12.81	12.6	12.81	13.44	14.45	16.06	17.41	18.55	19.51	20.33	21.01
16	PO	12.03	5.98	18.02	18.5	24.3	13.6	49	2012	98	21.18	17.32	22.19	22.68	23.1	23.45	23.74	23.99	24.2	22.05	19.99	18.09	16.42	15.05	14.04	13.41	13.2	13.41	14.04	15.05	16.66	18.01	19.15	20.11	20.93	21.61
17	PO	12.04	5.98	18.02	12.1	26.4	15.3	1	2012	99	21.64	18.82	23.69	24.18	24.6	24.95	25.24	25.49	25.7	23.55	21.49	19.59	17.92	16.55	15.54	14.91	14.7	14.91	15.54	16.55	18.16	19.51	20.65	21.61	22.43	23.11
18	PO	12.04	5.98	18.02	12.1	24.1	13.8	0	2012	100	21.39	17.82	22.69	23.18	23.6	23.95	24.24	24.49	24.7	22.55	20.49	18.59	16.92	15.55	14.54	13.91	13.7	13.91	14.54	15.55	17.16	18.51	19.65	20.61	21.43	22.11
19	PO	12.04	5.98	18.02	15.6	23.8	12.9	39	2012	101	18.62	18.25	23.49	23.98	24.4	24.75	25.04	25.29	25.5	23.35	21.29	19.39	17.72	16.35	15.34	14.71	14.5	14.71	15.34	16.35	17.96	19.31	20.45	21.41	22.23	22.91
20	PO	12.04	5.98	18.02	17.2	24.5	14.9	2	2012	102	17.55	15.9	16.33	16.33	15.38	15.19	15.15	15.13	15.1	15.34	15.91	16.7	17.47	18.06	19.09	19.78	19.76	19.33	18.98	18.16	17.29	16.89	16.74	16.42	15.82	15.38
21	PO	12.04	5.98	18.02	16.9	25	14.4	6	2012	103	19.58	15.42	15.16	15.13	14.7	14.83	14.24	13.89	13.59	15.37	18.06	20.09	21.55	22.08	23.24	23.69	23.36	21.12	18.93	16.35	16.14	15.83	15.55	15.4	15.26	14.83
22	PO	12.05	5.98	18.02	19	26.2	12.9	0	2012	104	18.44	14.68	15.12	15.13	15.28	15.09	15.01	14.79	14.97	15.67	17.3	20	21.63	22.27	22.79	20.36	16.46	17.41	17.61	16.69	15.68	14.74	14.5	14.73	14.79	14.77
23	PO	12.05	5.98	18.02	15.9	24.7	14.1	22	2012	105	19.29	15.96	14.4	14.46	14.06	13.9	13.38	13.1	13.37	14.15	16.69	18.76	19.82	21.35	21.92	22.76	23.35	23.5	22.66	17.96	16.36	16.48	16.22	16.24	16.15	15.62
24	PO	12.05	5.97	18.03	16.5	25.4	14	9	2012	106	19.37	15.87	15.4	15.35	15.33	15.44	14.98	14.73	15.03	16.42	18.18	19.07	20.51	22	22.77	20.93	20.38	21.04	21.34	20.5	17.95	16.99	16.73	15.1	14.93	14.91
25	PO	12.05	5.97	18.03	15.6	24.3	19.4	18	2012	107	18.72	16.27	14.88	14.83	14.55	14.54	14.54	14.46	14.59	15.14	16.45	17.91	19.21	20.47	21.08	20.94	20.66	21.83	21.84	19.53	17.45	16	16.14	16.12	16.04	15.89
26	PO	12.05	5.97	18.03	12.9	23.7	14.5	40	2012	108	18.14	15.77	15.87	15.69	15.71	15.48	15.37	15.55	15.93	16.67	17.8	19.6	20.7	21.7	22.05	20.56	15.68	15.37	16.02	16.02	15.71	15.63	15.32	15.36	15.78	16.24
27	PO	12.06	5.97	18.03	10.1	24	13.4	25	2012	109	18.58	15.86	16.25	16.04	15.9	15.72	15.32	14.85	15.2	15.62	16.33	17.45	18.68	20.94	21.42	20.89	20.22	20.25	21.09	19.38	17.65	18.2	17.46	15.6	14.77	14.7
28	PO	12.06	5.97	18.03	12.5	27	14.8	3.8	2012	110	18.25	15.79	14.71	14.67	14.52	14.39	14.3	13.86	13.73	14.84	16.65	18.46	20.44	21.63	20.09	18.26	20.32	21.1	19.67	18.1	16.53	15.52	15.38	15.01	15.38	15.83
29	PO	12.06	5.97	18.03	13.8	23.5	13	2.8	2012	111	19.02	16.82	16.03	15.57	15.4	15.29	15.48	15.74	15.43	15.38	16.08	16.81	18.79	20.14	21.6	22.35	23.05	22.25	20.58	20.33	17.74	17.73	17.09	16.58	16.53	16.56
30	PO	12.06	5.97	18.03	16.8	27.1	10.4	0	2012	112	19.13	13.64	16.5	16.46	15.94	15.38	15.02	14.86	14.85	16.78	18.59	19.88	20.75	21.92	21.37	21.57	20.73	19.15	19.1	18.16	16.59	15.49	14.66	14.52	13.6	12.78
31	PO	12.06	5.97	18.03	17.6	24	14.8	0	2012	113	20.65	16.39	12.2	11.86	11.55	11.25	11.07	11.27	11.68	16.01	19.38	21.49	22.45	23.63	24.97	25.53	25.62	24.13	21.59	18.63	17.43	17.07	16.84	16.4	15.9	16.26
32	PO	12.07	5.97	18.03	23.6	26.5	12.1	9	2012	114	19.35	15.82	16.18	15.75	15.76	15.32	15.16	15.38	15.87	18	19.25	20.25	21.86	22.2	20.47	18.93	19.25	20.37	20.38	19.73	18.75	18.15	16.83	15.9	15.65	15.41
33	PO	12.07	5.97	18.03	13.2	22.2	14.6	0	2012	115	20.65	17.07	15.33	14.82	13.58	12.91	12.74	12.78	12.47	15.67	18.87	20.84	22.56	23.9	24.53	22.63	23.56	25.05	24.94	21.68	19.35	18.07	16.89	16.21	15.83	15.43
34	PO	12.07	5.97	18.03	20.8	25.3	14	0.5	2012	116	18.91	15.35	15.71	16.22	16.56	16.46	16.37	16.63	16.38	16.98	18.76	19.84	19.61	19.38	19.35	19.42	19.63	20.32	20.64	19.01	16.6	16.09	15.51	14.83	14.54	14.36
35	PO	12.07	5.96	18.04	9.5	23.2	14.6	3	2012	117	20.38	15.77	14.59	14.59	14.72	14.69	14.61	14.53	15.26	17.37	19.41	21.34	22.35	23.23	23.08	23.86	24.54	20.93	18.63	18.02	16.65	15.93	15.68	15.4	15.12	15.11
36	PO	12.07	5.96	18.04	16.2	25.6	13.5	8	2012	118	18.24	15.23	15.31	15.4	15.55	15.68	15.33	15.01	15.24	16.05	18.65	19.89	20.23	20.3	20.61	19.68	18.85	17.17	17.25	17.06	16.92	16.75	16.23	15.87	15.35	14.52
37	PO	12.07	5.96	18.04	11.5	25.8	12.4	1.8	2012	119	19.03	14.87	14.13	13.97	14.02	13.91	14.01	14.2	13.98	15.06	17.56	20.38	22.21	23.21	23.57	24.14	20.66	16.6	16.78	17.03	16.22	15.55	15.05	14.79	15.36	15.47
38	PO	12.08	5.96	18.04	15.8	21.8	15.3	46	2012	120	18.4	15.9	14.8	13.73	13.19	14.03	13.23	12.87	13.26	16.36	17.8	20.12	21.57	22.79	23.54	21.89	16.25	16.89	17.44	17.42	16.01	15.19	15.25	15.68	15.92	16.1
39	PO	12.08	5.96	18.04	12.8	25.7	14.7	1	2012	121	18.3	16.12	15.9	15.97	15.82	15.76	15.8	15.81	15.71	16.22	17.61	18.66	19.96	20.64	19.88	19.07	18.56	18.88	18.64	18.28	17.49	16.88	16.25	16.1	15.93	15.72
40	PO	12.08	5.96	18.04	11.8	26.4	14.2	6	2012	122	20.27	16.54	15.37	15.44	15.4	15.38	15.18	15.13	14.95	15.95	18.77	19.67	21.7	22.37	22.93	23	22.62	23.23	22.95	20.41	18.37	16.96	16.27	16.32	16.34	16.09
41	PO	12.08	5.96	18.04	15.4	23.2	11.5	1	2012	123	20.53	15.11	16.02	15.87	15.6	15.26	14.98	14.78	14.6	16.16	18.4	19.02	21.1	22.52	24.13	24.76	23.97	24.34	22.53	20.94	20.11	18.06	16.15	15.13	14.89	14.22
42	PO	12.08	5.96	18.04	18.5	25.8	14.3	0	2012	124	19.76	16.5	12.99	12.26	11.85	12	12.71	13.09	14.04	16.41	18.17	20.73	23.06	22.43	22.3	22.29	22.35	21.47	20.72	19.62	18.13	17.86	16.79	16.2	16.05	16.18
43	PO	12.08	5.96	18.04	12.1	25.2	14.6	3	2012	125	18.58	15.77	16.04	15.74	15.22	15.18	14.94	14.77	14.85	15.94	18.81	20.84	21.88	22.45	23.02	19.02	17.56	16.93	16.89	17.15	16.58	16.02	16.09	16.23	15.91	15.2
44	PO	12.09	5.96	18.04	12.1	24.5	15	1	2012	126	18.72	16.39	15.04	15.56	15.58	15.04	14.84	15.1	15.51	16.58	18.39	19.8	21	22.11	23.03	19.26	17.35	17.73	18.79	19.19	17.47	17.07	16.81	15.99	15.52	15.87
45	PO	12.09	5.96	18.04	12.2	26.8	14.3	2	2012	127	19.03	16.33	16.04	15.94	15.78	15.63	15.33	15.28	15.55	16.56	18.16	18.74	20.23	20.36	21.5	20.34	20.51	21.02	20.13	18.89	17.75	17.62	17.03	16.02	15.4	15.71
46	PO	12.09	5.96	18.04	13.5	24.8	12	0	2012	128	21.2	15.42	15.99	15.82	15.5	15.18	15.01	14.59	14.65	16.5	19.02	20.93	22.83	24.09	24.01	24.06	24.35	25.14	24.26	22.1	19.19	18.36	17.58	16.03	14.62	13.58
47	PO	12.09	5.95	18.05	21.3	25.3	11.7	0	2012	129	19.79	14.06	13.26	12.75	13.16	12.26	12.18	12.08	12.54	17.28	18.17	20.26	22.09	22.75	23.09	22.23	23.3	23.2	20.49	18.06	16.53	15.29	14.84	14.61	13.94	13.11
48	PO	12.09	5.95	18.05	14.7	24.9	13.6	3	2012	130	20.17	15.74	12.8	12.42	12.12	11.89	13.15	13.45	14.47	17.33	19.79	21.06	22.38	23.21	23.08	22.64	22.61	21.61	20.36	19.91	18.36	16.93	15.87	15.24	15.37	14.96
49	PO	12.09	5.95	18.05	17.7	24.1	13.9	9	2012	131	18.97	15.98	14.36	13.7	14.26	14.82	15.05	14.6	14.5	15.48	18.25	20.37	21.73	22.72	22.92	21.83	19.54	18.36	17.38	16.98	16.2	15.61	15.78	15.67	16.13	16.03
50	PO	12.1	5.95	18.05	13.2	23.5	14	0	2012	132	19.55	15.51	16.24	16.17	16	15.66	15.23	14.74	15.25	16.09	16.67	19.5	21.46	22.6	23.11	23.72	21.77	19.41	20.31	18.67	17.03	15.71	15	14.75	14.17	14.42
51	PO	12.1	5.95	18.05	14.1	25.1	13.8	0	2012	133	19.25	15.81	14.83	15.49	15.56	15.24	15.2	15.28	15.63	17.52	19.1	20.25	21.16	22.39	22.14	21.57	19.27	18.29	18.45	18.14	17.06	16.36	15.65	15.38	15.4	15.61
52	PO	12.1	5.95	18.05	12.5	26.5	14.4	1	2012	134	19.13	15.86	15.61	15.52	15.34	15.21	14.46	13.97	14.36	15.6	17.55	19.76	20.85	21.93	22.69	22.87	19.4	19.87	20.65	18.88	17.73	16.67	15.95	15.32	15.34	15.35
53	PO	12.1	5.95	18.05	13.4	27.1	13.2	0	2012	135	20.59	15.69	15.43	15.13	15.04	14.71	14.75	14.48	14.82	16.43	18.68	20.48	21.92	23.35	22.71	23.29	23.7	23.32	23.87	22.39	19.15	17.2	16.18	15.65	14.61	14.18
54	PO	12.1	5.95	18.05	18.2	26.1	13.6	14	2012	136	19.69	16.89	13.5	13.8	13.35	13.83	14.4	14.89	15.48	16.65	18.18	21.22	22.14	23.08	23.67	25.28	21.33	17.21	17.11	17.93	17.25	17.15	17.21	17.08	16.6	16.43
55	PO	12.1	5.95	18.05	15.3	26.8	13	0	2012	137	20.36	14.99	16.63	16.78	16.58	16.6	16.38	16.11	15.66	16.92	18.52	20.53	21.19	22.18	22.42	23.1	23.42	21.77	22.51	20.21	17.02	15.85	15.14	14.5	13.83	13.26
56	PO	12.1	5.95	18.05	14.1	22.1	14.8	18	2012	138	20.29	16.35	13.19	13.84	14.19	14.49	14.35	14.44	15.26	17.43	19.02	19.97	21.9	23.17	24.23	24.41	23.85	20.51	19.33	17.62	17.31	16.81	16.7	16.43	15.97	15.55
57	PO	12.1	5.95	18.05	15.5	23.5	13	1.8	2012	139	18.41	15.38	15.79	15.98	15.97	15.99	16.12	16.09	16.45	16.9	17.9	19.56	20.14	21.26	20.88	18.46	17.72	17.93	17.65	17.28	16.85	16.22	15.28	14.92	14.85	15.18
58	PO	12.11	5.95	18.05	10.9	23.7	14	2.4	2012	140	18.09	15.92	15.12	14.98	14.97	14.64	14.25	13.56	13.65	15.75	16.59	18.37	18.85	20.38	21.59	21.45	20.67	18.79	17.39	16.96	16.84	16.61	15.67	15.12	15.32	15.49
59	PO	12.11	5.95	18.05	9.7	25.4	13.3	1	2012	141	19.04	14.94	15.59	15.87	15.9	15.74	15.93	15.34	15	16.2	17.42	19.11	20.36	21.15	22.26	22.46	21.98	19.68	17.54	16.71	15.9	15.55	14.8	14.55	14.42	14.06
60	PO	12.11	5.95	18.05	11.6	26.2	11.9	0	2012	142	19.69	14.21	13.7	14.43	15.04	15.23	14.83	14.71	15.05	16.37	18.72	20.28	21.14	21.96	22.66	24.04	21.84	19.89	19.59	17.64	16.06	15.24	14.68	14.03	13.55	13
61	PO	12.11	5.95	18.05	14.5	26.6	11.4	0	2012	143	20.64	14.02	12.16	12.62	13.89	13.71	13.88	14.42	14.24	16.08	19.02	20.52	22.12	22.87	24.07	24.1	24.54	24.64	21.1	18.63	17.04	15.74	14.95	14.38	13.59	12.94
62	PO	12.11	5.94	18.06	18.2	24.4	12.4	0	2012	144	19.59	15.47	12.62	12.21	12.15	12.17	11.76	12.06	12.35	14.22	16.19	18.79	20.13	21.19	22.47	24.57	25.18	24.23	23.68	22.06	19.27	17.87	16.46	15.71	15.41	14.3
63	PO	12.11	5.94	18.06	14.8	25.6	14.2	0	2012	145	19.98	16.7	13.58	13.11	12.68	12.42	12.72	12.58	13.84	16.95	20.31	21.86	23.61	22.26	21.76	23.36	22	20.63	20.58	19.7	17.77	17.03	16.83	16.69	16.73	16.28
64	PO	12.11	5.94	18.06	14	29.5	11.2	0	2012	146	20.4	15.09	16.23	16.21	15.91	15.58	15.48	15.32	15.62	16.12	17.82	20.56	22.8	22.84	22.74	24.17	23.2	22.12	21.43	21.53	18.08	16.59	15.92	14.93	13.98	13.4
65	PO	12.11	5.94	18.06	14.6	26.5	12.9	0	2012	147	21.45	16.99	13.47	14.13	14.21	13	11.84	11.5	12.69	16.8	20.28	22.34	23.2	24.48	24.58	25.44	26.24	25.88	23.94	22.51	20.83	20.89	18.5	17.61	17.39	15.68
66	PO	12.11	5.94	18.06	20.3	26.2	13.1	0	2012	148	21.33	16.35	15.59	15.04	13.91	13.09	12.82	13.03	13.86	18.47	21.15	23.41	23.73	23.98	24.36	24.47	23.35	23.4	22.7	20.69	18.4	16.38	16.7	16.24	15.71	16.05
67	PO	12.12	5.94	18.06	12.9	27.6	10.5	0	2012	149	21.86	14.31	16	15.58	15.19	15.04	14.23	13.65	14.04	17.02	21.16	23.23	24.14	25.01	25.84	24.76	25.32	24.55	23.59	21.7	19.67	17.94	15.6	14.12	13.13	12.44
68	PO	12.12	5.94	18.06	16	28.3	11	0	2012	150	21.99	14.49	11.84	13.05	11.26	10.6	10.41	10.38	13.24	17.7	22.63	24.17	25.4	25.67	24.68	25.8	25.82	24.44	23.92	21.69	18.96	16.56	15.03	14.51	13.22	12.49
69	PO	12.12	5.94	18.06	18.1	26.7	12.4	0	2012	151	21.16	14.97	11.35	10.85	11.26	12.86	15.1	12.42	12.56	14.94	18	21.53	24.75	25.54	26.02	24.62	24.5	24.65	24.34	21.08	18.79	17.56	16.16	14.53	14.52	13.55
70	PO	12.12	5.94	18.06	15.6	27.9	13.3	0	2012	152	21.01	16.93	13.71	12.72	12.55	12.55	11.86	11.69	13.45	16.7	20.88	23.31	24.28	24.27	24.63	24.56	24.52	22.65	21.19	21.53	19.25	18.44	17.5	17.08	16.9	16.63
71	PO	12.12	5.94	18.06	15.4	25.5	13	0	2012	153	21.27	16.59	16.24	15.97	15.26	14.22	14.12	13.33	13.73	17.02	19.22	21.93	23.09	23.92	22.92	25.5	25.99	24.12	24.49	21.55	20.19	18.97	17.32	17.11	16.27	16.59
72	PO	12.12	5.94	18.06	18.9	27.8	12	0	2012	154	20.3	15.17	15.62	14.75	13.85	13.44	13.42	13.03	13.2	16.04	18.37	20.68	21.95	22.96	23.58	23.83	23.88	23.14	22.97	22.14	18.59	17.02	16.27	15.55	14.24	13.69
73	PO	12.12	5.94	18.06	16.8	26.8	13.7	3.5	2012	155	20.39	15.28	13.46	13.19	13.02	12.36	12.46	13.18	14.59	17.89	20.32	21.49	23.73	25.1	25.67	22.67	22.45	20.16	17.43	16.55	16.11	16	15.7	15.14	15.09	14.85
74	PO	12.12	5.94	18.06	15.8	28.7	10.8	0	2012	156	20.7	15.49	14.35	14.73	15.51	14.91	14.45	14.03	13.94	15.05	17.12	19.19	21.99	23.58	24.29	25.03	25.28	25.29	23.63	22.09	20.3	19.26	17.31	16.12	15.16	14.58
75	PO	12.12	5.94	18.06	18.7	30.5	11.7	0.7	2012	157	21.18	15.13	13.68	12.71	12.06	11.55	11	11.62	13.19	14.73	16.94	20.83	23.49	25.2	26.67	27.54	26.95	24.38	22.67	21.91	19.07	16.86	15.64	14.96	14.76	14.16
76	PO	12.12	5.94	18.06	18.3	28.7	12.4	0	2012	158	22.45	19.51	13.58	13.23	13	12.26	12.16	12	13.5	17.8	20	21	23.51	25.59	27.17	27.63	27.52	27.81	25.91	23.53	22.12	21.54	19.73	18.31	21.57	21.91
77	PO	12.12	5.94	18.06	21.9	26.8	12	0	2012	159	22.65	17.52	21.65	18.53	16.61	14.92	13.65	12.24	13.84	19.92	22.99	24.1	25.74	25.66	26.81	25.8	25.31	25.3	24.03	22.02	21.12	19.59	19.38	18.86	18.05	17.39
78	PO	12.12	5.94	18.06	18.3	27	13.6	0	2012	160	21.21	16.32	16.39	15.26	14.69	14.06	13.48	12.53	13.48	17.11	19.85	23	24.61	24.14	23.95	24.5	24.74	23.65	22.91	18.89	18.13	17.75	17.33	17.15	16.75	16.39
79	PO	12.12	5.94	18.06	14.4	26.4	12.1	0	2012	161	22.07	16.3	15.81	15.23	14.4	14.06	13.97	14.25	15.6	18.39	20.78	22.66	23.88	24.67	25.61	25.48	25.73	23.83	23.92	22.72	21.34	19.76	18.55	16.62	15.86	14.32
80	PO	12.12	5.94	18.06	15.1	26.3	11.3	0	2012	162	21.6	15.27	14.21	13.34	12.98	12.73	13.17	12.52	14.43	18.43	20.65	21.72	23.68	24.77	24.47	24.71	25.42	24.99	23.36	21.58	20.21	17.14	15.65	14.66	14.31	14.42
81	PO	12.13	5.94	18.06	14.5	27.2	13.8	0	2012	163	20	16.59	14.04	13.83	13.06	12.55	11.79	11.17	11.88	15.48	18.84	21.62	22.64	23.8	23.61	24.09	22.43	22.29	22.18	20.6	18.85	17.85	17.31	17.15	16.93	16.47
82	PO	12.13	5.94	18.06	14.8	24.4	15.1	0	2012	164	20.89	17.75	15.73	14.84	14.55	14.45	14.29	14.49	14.57	15.68	18.02	21.01	22.72	23.7	24.32	24.03	24.91	24.36	22.87	22.07	19.76	19.35	18.36	18.13	17.75	17.39
83	PO	12.13	5.94	18.06	16	26	12.5	0	2012	165	20.43	16.54	16.23	16.3	15.89	16.11	15.61	15.78	16.46	18.09	19.1	19.89	20.88	21.61	22.35	22.11	22.8	23.08	23.05	21.15	19.18	18.72	18.18	17.71	17.09	16.29
84	PO	12.13	5.94	18.06	13	24.6	13.2	1	2012	166	21.57	15.76	15.23	14.67	13.96	12.93	13.31	13.24	13.9	18.18	20.78	22.24	23.87	24.08	23.94	25.13	24.88	24.67	23.97	20.73	18.28	17.51	16.25	15.74	14.8	14.68
85	PO	12.13	5.94	18.06	19.7	28	12.2	0	2012	167	19.35	15.63	14.48	14.28	14.36	14.06	14	13.82	14.51	15.55	17.41	18.79	20.63	21.04	22.38	22.74	22.52	21.76	21.08	19.6	17.8	17.3	16.55	15.96	14.92	15.38
86	PO	12.13	5.94	18.06	15.4	27.8	13.3	0	2012	168	20.41	16.22	14.92	14.76	14.41	13.22	12.71	13.06	13.86	14.69	16.86	20.59	22.35	23.66	24.62	24.14	24.06	24.52	22.52	22.7	18.65	17.29	16.28	16.12	16.06	16.02
87	PO	12.13	5.94	18.06	16.4	26.8	12.5	11	2012	169	20.23	14.48	14.68	14.37	14.22	14.11	14.12	13.83	14.67	16.87	18.47	20.27	21.65	23.32	24.64	25.47	25.99	21.76	15.84	16.49	16.36	15.75	15.35	15.25	14.18	13.91
88	PO	12.13	5.94	18.06	17.9	26.3	13	0	2012	170	19.46	15.19	13.67	13.19	12.79	13.15	13.64	13.53	14.87	16.62	18.4	20.91	22.77	24.69	25.26	23.63	17.51	16.97	18.3	19.29	17.59	16.93	15.78	14.9	14.26	13.58
89	PO	12.13	5.94	18.06	17.2	25.3	12	1	2012	171	20.88	15.54	13.6	13.73	13.7	14.31	14.6	13.91	14.12	16.06	18.27	19.74	21.92	24.8	25.24	24.83	24.19	24.54	22.89	18.3	17.23	16.11	15.22	14.67	14.67	14.62
90	PO	12.13	5.94	18.06	17.5	28.7	9.7	1	2012	172	19.32	12.5	14.54	14.61	15.1	15.54	15.84	15.91	16.12	17.11	18.34	19.84	21.09	22.17	23.32	21.28	19.64	19.18	17.8	16.33	15.18	14.11	13.89	13.37	12.71	11.87
91	PO	12.13	5.94	18.06	12.3	27.4	9.8	0	2012	173	20.63	14.15	11.11	11.19	10.33	10.09	9.83	9.53	10.48	14.83	17.77	21.12	23	24.02	25.14	26.28	26.12	24.79	24.45	22.77	19.73	17.64	14.91	13.89	14.58	13.24
92	PO	12.13	5.94	18.06	21.6	27	11.4	0	2012	174	18.99	15.65	11.48	10.69	10.18	10.41	10.32	11.09	11.55	13.3	16.46	18.67	19.35	20.35	21.23	23.59	24.73	23.75	23.79	21.21	18.62	17.62	16.25	16.05	14.86	14.96
93	PO	12.13	5.94	18.06	13.7	23.1	10.4	0	2012	175	20.86	14.05	14.81	14.09	13.34	13	12.99	12.38	12.72	16.92	18.47	21.87	23.44	23.95	24.13	24.66	24.3	23.53	23.92	21.66	17.49	15.3	14.77	14.39	13.2	12.25
94	PO	12.13	5.94	18.06	17.6	27	12.3	6	2012	176	17.75	15.09	11.95	11.6	12.68	12.13	11.21	10.73	12.02	14.9	16.55	19.15	20.38	20.7	20.56	18.26	19.07	21.4	19.25	16.67	15.72	15.47	15.07	14.98	14.94	14.98
95	PO	12.13	5.94	18.06	11.6	26.5	8.9	0	2012	177	20.74	12.84	14.76	14.44	14.54	14.68	14.77	14.88	14.73	15.64	18.5	20.22	22.09	22.86	24.06	23.65	25.47	24.29	22.48	21.16	17.29	14.58	13.31	13.07	12.2	11.9
96	PO	12.13	5.94	18.06	17.8	27	11.5	1	2012	178	19.85	14.53	11.92	10.7	10.07	8.88	9.01	9.27	10.53	15.15	18.52	20.22	22.03	23.74	23.38	23.44	23.93	24.52	23.45	22.2	18.16	15.32	14.23	13.71	12.97	14.02
97	PO	12.13	5.94	18.06	18	25.7	10.1	0	2012	179	20.18	15.07	14.48	12.65	12.68	12.28	11.62	11.47	12.8	15.41	18.93	20.61	22.51	23.15	22.36	22.31	23.66	24.44	24.56	22.37	18.93	16.47	16.08	16.33	14.39	14.16
98	PO	12.13	5.94	18.06	17.1	25	13.2	1.8	2012	180	19.57	15.21	14.07	13.46	12.09	11.66	10.88	10.82	11.69	16.75	18.79	19.73	21.74	22.46	22.84	21.59	22.31	23.37	22.75	20.11	16.66	15.68	15.07	14.71	14.33	13.9
99	PO	12.13	5.94	18.06	18.1	22.6	16.8	2	2012	181	18.56	14.4	13.91	14.39	14.48	14.73	14.57	14.66	14.98	16.54	17.34	19	21.31	21.81	20.16	20.3	20.03	18.72	17.87	18.96	17.06	15.99	14.64	14.09	13.52	13.9
100	PO	12.13	5.94	18.06	13.1	23.5	16.8	0	2012	182	20.1	14.69	13.76	13.59	12.83	12.38	12.09	12.27	12.49	15.44	17.11	19.8	22.57	23.15	23.23	23.72	23.96	23.62	23.83	21.97	19.7	16.53	14.4	13.81	13.09	13.33
101	PO	12.12	5.94	18.06	13.4	25.5	16.9	0	2012	183	21.52	15.78	13.68	12.33	12.56	12.06	12.86	12.54	13.42	15.1	19.17	22.1	23.82	24.89	26.03	26.3	25.94	24.35	24.58	22.98	19.23	19.44	17.57	16.71	16.09	15.48
102	PO	12.12	5.94	18.06	20.7	24.8	18.2	0	2012	184	21.14	16.06	14.01	12.79	11.54	11.73	11.74	10.82	11.28	15.35	19.81	21.67	23.47	24.38	25.5	25.55	25.03	25.72	25.04	22.84	20.41	19.28	17.61	17.33	16.61	15.11
103	PO	12.12	5.94	18.06	19.4	24.9	18.9	0	2012	185	19.71	16.13	13.55	12.9	12.29	12.15	12.59	13.11	13.62	15.85	17.69	19.89	21.38	22.29	23.73	23.11	23.08	21.98	20.73	19.4	18.25	17.61	16.7	15.99	15.8	15.42
104	PO	12.12	5.94	18.06	17.3	24.8	18.1	0	2012	186	19.76	14.98	15.39	15.44	15.03	14.46	14.07	15.13	15.9	17.03	17.73	19.39	21	22.94	23.13	23.17	21.15	20.61	19.93	18.54	16.41	15.2	14.97	14.65	14	14.06
105	PO	12.12	5.94	18.06	11.6	24.3	17.1	0	2012	187	20.3	14.64	14.29	14.15	14.61	14.83	14.05	14.01	14.25	15.78	17.41	19.27	21.09	22.69	24.05	23.97	23.22	23.67	24.15	21.3	18.25	16.75	16.36	15.53	14.69	13.56
106	PO	12.12	5.94	18.06	15.3	25.1	16.8	0	2012	188	21.17	13.91	12.76	12.26	12.42	11.44	10.33	10.08	11.41	16.18	19.32	21.86	23.74	24.67	25.08	25.84	26.17	25.65	23.99	21.6	17.62	15.76	15.12	14.16	13.97	12.39
107	PO	12.12	5.94	18.06	18.4	24.6	17.7	0	2012	189	22.38	15.9	11.93	11.86	11.08	10.68	10.7	10.27	11.38	16.69	20.35	24.45	24.79	26.19	27	27.59	26.92	27.09	25.85	23.13	19.66	17.03	16.49	16.8	17.29	15.9
108	PO	12.12	5.94	18.06	22.2	26.2	16.7	0	2012	190	21.43	14.77	14.64	13.03	12.44	11.78	12.62	12.12	11.8	16.78	20.41	23.18	24.65	25.16	24.84	25.76	26.02	24.24	22.19	20.4	19.35	20.22	18	16.67	15.31	13.21
109	PO	12.12	5.94	18.06	14.7	24.5	19.3	0	2012	191	21.5	16.42	12.35	11.45	10.55	10.05	9.71	10.33	11.29	14.82	20.07	23.2	24.18	25.46	25.77	26.32	25.46	26.37	24.71	22.9	19.91	18.15	16.56	16.65	16.27	15.59
110	PO	12.12	5.94	18.06	18.9	26.2	18.9	0.3	2012	192	18.72	15.85	15.23	14.54	14.17	13.89	13.19	13.4	14.02	15.83	18.62	20.67	21.95	22.51	21.62	19.1	19.34	18.59	19	18.08	16.84	16.52	16.36	15.94	15.61	14.65
111	PO	12.12	5.94	18.06	12.7	23.6	17.8	0	2012	193	20.45	15.28	15.17	15.33	15.35	15.34	14.99	14.25	14.15	17.25	18.5	19.89	21.5	23.09	24.3	25.38	26.02	22.52	18.5	20.06	19.29	18.46	16.07	15.39	15.25	14
112	PO	12.12	5.94	18.06	19.5	22.3	18.8	0	2012	194	19.65	16.48	13.81	13.57	12.96	12.5	12.03	11.98	12.84	15.02	18.21	19.37	19.53	20.65	22.88	24.64	24.34	23.44	22.9	21.29	18.69	16.77	17.37	16.01	15.9	14.78
113	PO	12.12	5.94	18.06	16.9	23.5	16.4	0	2012	195	19.16	14.49	15.17	15.7	15.69	15.33	15.07	14.78	14.98	15.26	18.02	19.37	19.93	20.74	20.87	20.45	20.48	22.21	22.77	22.18	18.28	16.48	15.53	14.72	14.42	13.98
114	PO	12.12	5.94	18.06	11.1	25.1	17	6	2012	196	19.92	15.24	13.14	12.72	11.61	10.66	10.14	9.65	10.12	12.75	19	21.35	23.39	24.12	25.68	21.06	24.08	24.67	23.21	20.19	18.91	18.37	17.49	16.1	15.28	14.78
115	PO	12.11	5.94	18.06	18.1	26.6	17.5	0	2012	197	22.06	15.03	13.68	13.35	12.08	11.53	11.15	10.58	10.78	16.09	20.48	22.97	25.1	25.39	26.84	26.76	26.72	26.46	26.59	23.22	19.75	16.62	16.39	15.66	16.69	14.24
116	PO	12.11	5.94	18.06	21.5	27.4	18.3	0	2012	198	22.06	16.65	12.99	12.03	11.32	10.91	10.58	10.48	11.48	16.72	19.74	24.08	25.35	25.7	25.76	26.68	27.24	25.55	25.92	24.21	19.85	18.57	17.91	16.94	15.72	15.65
117	PO	12.11	5.94	18.06	18.5	26.1	19.1	0	2012	199	21.52	16.99	16.01	14.88	14.24	13.26	12.56	12.01	12.13	16.5	19.93	21.49	23.53	25.51	26.03	26.75	25.14	25.09	24.12	21.66	19.25	17.14	16.95	16.54	14.52	13.33
118	PO	12.11	5.94	18.06	18.8	24.4	17.5	0	2012	200	22.1	15.68	12.82	18.54	18.15	17.07	17.89	15.37	14.44	17.91	21.74	24.09	23.92	24.59	25.65	25.44	25.11	24.08	22.89	21.03	18.86	18.41	18.31	17.84	17.71	14.72
119	PO	12.11	5.94	18.06	21	24.5	16.2	0	2012	201	20.61	12.88	13.44	13.05	12.15	11.21	11.39	10.56	10.28	13.59	19.37	22.9	23.99	25.1	24.75	24.72	25.09	23.97	22.97	21.67	18.67	15.62	14.48	13.39	12.67	11.9
120	PO	12.11	5.95	18.05	16.9	24.5	17.7	0	2012	202	21.4	18.44	10.78	9.63	9	8.81	7.99	7.45	8.92	15.92	19.67	22.24	23.96	25.85	26.68	27.49	26.79	26.7	25.14	23.22	21.09	19.61	19.04	16.93	14.84	14.32
1	PR	11.27	6.36	17.64	14.1	27.3	20.1	0	2012	38	25.28	22.22	23.68	23.57	23.39	23.14	22.9	22.57	22.35	22.15	23.97	26.89	26.82	26.72	26.64	26.47	26.72	26.42	25.67	24.76	23.85	23.38	22.31	21.97	21.85	21.38
2	PR	11.29	6.36	17.64	17.6	27.9	18.6	0	2012	39	24.12	21.87	20.97	21.57	21.9	21.58	21.15	20.29	20.4	21.15	22.64	24.01	25.44	26.46	26.29	26.9	26.74	24.74	24.38	24.71	24.01	23.88	23.54	22.82	22.17	21.39
3	PR	11.3	6.35	17.65	17.3	28.4	20.1	0.1	2012	40	24.48	22.62	20.81	19.97	18.99	19.88	20.29	19.89	18.78	19.96	23.1	25.24	26.81	27.06	27.57	27.74	27.22	25.6	24.76	23.56	23.36	23.01	22.96	22.92	22.46	22.46
4	PR	11.32	6.34	17.66	21.7	28.2	17.9	0	2012	41	25.2	21.22	22.33	22.39	22.36	22.13	21.51	20.85	20.86	21.64	23.92	25.58	26.6	27.07	27.99	28.33	28.17	26.07	25.29	24.74	24.33	23.4	22.1	21.89	21.25	20.43
5	PR	11.33	6.33	17.67	21.7	29.4	18.7	0	2012	42	24.85	21.48	20.18	19.78	19.06	18.57	18.89	18.92	18.39	18.61	22.69	25.88	27.47	27.64	27.9	27.49	27.53	27.85	27.85	27.29	24.89	23.49	22.22	21.43	20.69	20.81
6	PR	11.35	6.33	17.67	11.8	27.8	18.7	0	2012	43	25.45	21.92	20.33	19.69	19.24	18.93	18.76	19.1	19.4	20.25	23.39	26.26	27.9	28.86	29.26	28.33	27.65	27.13	27.86	27.64	24.6	23.61	23.14	22.65	21.32	20.89
7	PR	11.36	6.32	17.68	13.8	25.9	21.4	0.7	2012	44	23.87	22.56	20.53	20	20.07	19.49	19.07	19.44	19.13	19.64	23.14	26.72	26.83	26.31	26.29	26.26	24.83	24.06	23.76	23.33	23.5	22.9	22.57	22.61	22.08	22.44
8	PR	11.38	6.31	17.69	20.7	26.8	20.5	0.5	2012	45	23.86	22.02	22.85	22.07	22	22.07	22.26	22.47	22.51	22.47	22.69	24	24.57	25.24	24.67	25.42	24.82	24.24	23.22	23	22.19	22.1	21.76	21.88	22.07	22.36
9	PR	11.39	6.3	17.7	19.1	26.7	21.2	0.9	2012	46	24.36	22.81	22.01	21.72	21.88	22.03	21.18	20.72	20.71	21.18	22.31	23.82	25.21	25.69	26.46	26.65	26.69	26.57	26.32	25.6	23.79	22.92	22.83	22.86	22.76	22.72
10	PR	11.41	6.3	17.7	19.5	26.8	20.4	0.6	2012	47	24.2	22.14	22.01	21.96	22.06	22.14	22.08	22.18	21.68	21.28	21.4	22.39	24.67	24.79	26.25	26.63	26.5	26.56	26.07	24.82	23.57	22.49	22.06	22.6	22.72	22.21
11	PR	11.42	6.29	17.71	21.9	27.7	18.5	0.1	2012	48	24.32	21.27	21.43	20.99	20.9	20.93	20.94	20.78	20.72	21.04	22.9	23.99	24.51	26.03	26.04	26.29	26.54	26.5	26.46	25.74	23.76	22.78	22.18	22	21.11	20.56
12	PR	11.44	6.28	17.72	18	28	19.3	0.9	2012	49	24.2	21.47	20.46	19.88	19.57	18.72	18.53	18.67	18.96	19.54	22.64	24.46	25.24	26.4	27.13	27.32	27.18	26.97	25.85	24.79	23.67	22.64	22.56	21.76	21.1	20.54
13	PR	11.46	6.27	17.73	22.7	28.3	16.8	0	2012	50	24.42	20.16	20.19	20.13	20.03	19.94	20.35	20.03	19.6	20.31	23.69	24.94	26.29	27.26	27.51	27.85	26.61	24.68	24.32	22.39	21.71	21.94	21.74	21.33	20.82	20.04
14	PR	11.47	6.26	17.74	22.6	27.8	17.3	0	2012	51	24.25	20.71	19.24	18.5	18.22	18.13	17.82	17.61	17.29	18.22	22.24	24.36	25.72	26.94	28.14	27.78	28.04	27.89	26.82	24.89	24.35	22.68	21.68	20.5	20.42	19.79
15	PR	11.49	6.26	17.74	24.4	28.4	20.7	0	2012	52	24.37	23	19.24	19.28	19.56	18.63	17.56	18.33	18.35	19.49	23.06	25.06	25.83	26.67	27.28	27.51	27.54	27.26	26.11	25.06	24.14	23.51	23.26	23.28	23.26	23.06
16	PR	11.51	6.25	17.75	23.1	28.6	21.2	0	2012	53	25.26	22.59	22.67	22.58	22.26	21.76	21.14	20.82	20.9	21.13	23.53	25.08	26.15	27.33	28.19	28.11	27.81	27.33	26.74	26.07	24.39	23.22	22.72	22.53	22.4	22.21
17	PR	11.52	6.24	17.76	19.7	28.1	21.1	0.2	2012	54	25.99	23.26	21.69	21.35	21.64	21.38	21.53	21.72	21.83	22.5	24.58	26.29	27.38	27.94	28.25	28.49	28.08	28.01	26.79	26.04	24.75	24.06	23.78	23.61	23.15	22.82
18	PR	11.54	6.23	17.77	23.3	28.8	19.5	0	2012	55	25	22.77	22.35	22.19	22.69	22.11	21.61	21.38	21.31	21.31	22.65	24.25	26	25.99	26.01	27.83	27.93	27.65	27.68	26.86	24.82	23.71	23.11	22.69	22.38	22.25
19	PR	11.56	6.22	17.78	21.8	28	20.7	0.3	2012	56	25.66	23.33	22.08	22.03	21.79	21.06	20.5	19.64	19.94	21.33	24.19	26.03	27.54	28.18	28.17	28.63	28.58	28.26	27.43	26.08	24.75	24.4	24.06	23.63	23.06	22.83
20	PR	11.57	6.21	17.79	18.5	27.4	20.3	0.8	2012	57	24.87	22.61	22.96	22.56	22.38	21.88	21.33	21.28	20.79	21.42	22.38	22.72	25.46	26.96	27.74	27.72	27.58	27.32	27.1	24.56	23.14	23.53	23.75	23.19	22.43	22.28
21	PR	11.59	6.21	17.79	14.5	27.6	20.3	0.6	2012	58	24.08	22.65	22.07	22.1	21.71	21.44	21.1	20.85	20.56	21.19	22.15	23.93	24.99	26.11	24.81	25.11	26.54	26.86	25.88	24.92	23.72	23.36	23.36	23.28	22.82	23.22
22	PR	11.61	6.2	17.8	25.1	27.6	20.2	0.2	2012	59	23.79	21.95	22.4	21.38	21.22	21.15	20.93	21.14	20.6	20.44	22.67	23.9	25.26	24.68	25.31	25.88	26.83	24.74	24.03	23.88	23.14	23.04	22.63	22.15	22.06	21.39
23	PR	11.62	6.19	17.81	19.4	27.8	19.3	0.1	2012	60	25.04	22.65	21.15	21.13	21.18	20.93	20.76	20.69	20.36	21.13	23.72	25.22	26.21	27.17	27.38	27.32	27.38	27.28	26.63	25.29	24.24	23.31	23.25	23.17	23.24	23.15
24	PR	11.64	6.18	17.82	24.8	28.5	19.7	0	2012	61	24.57	22.03	22.19	21.68	21.01	20.6	20.63	19.94	19.56	19.83	23.26	25.67	27.18	27.53	26.76	27.22	26.94	25.81	25.1	25.15	24.21	23.1	22.75	22.01	21.6	21.54
25	PR	11.66	6.17	17.83	22.4	28.8	21.4	0	2012	62	25.47	23.15	21.25	21.06	21.19	20.46	20.07	19.97	20	21.35	24.18	25.78	27.11	28.31	28.26	28.21	27.92	27.6	27.01	25.9	24.35	23.97	23.69	23.56	22.83	22.74
26	PR	11.68	6.16	17.84	22.5	30.1	19.2	0	2012	63	26	22.26	22.49	22.35	22.04	22.06	21.86	21.75	21.74	22.61	24.83	26.69	26.97	27.75	28.24	28.6	28.22	27.86	26.74	26.14	24.85	24.07	23.67	23.07	22.54	21.69
27	PR	11.69	6.15	17.85	20.2	29.5	19.9	0	2012	64	26.02	22.79	21.19	20.42	20.22	19.42	19.81	20.51	20.11	21.26	24.67	26.64	28.35	29.26	29.82	28.99	29.57	26.99	26.13	25.78	25.51	24.43	24.07	23.69	22.25	22
28	PR	11.71	6.14	17.86	23	28.5	19.9	0.2	2012	65	25.79	22.68	21.63	21.42	21.17	20.76	20.75	20.35	20.1	21.56	24.68	26.5	28.18	28.63	28.82	27.89	28.69	27.56	26.49	25.75	24.65	23.82	23.54	23.18	22.5	22.21
29	PR	11.73	6.14	17.86	16.6	26.7	20.3	0.9	2012	66	24.89	23.21	22.08	22.01	21.68	20.69	20.07	20.01	20.53	21.58	22.25	24.33	23.81	26.79	27.74	28.19	28.33	27.94	27.11	26.33	24.67	23.38	23.25	23.15	23.26	23.42
30	PR	11.75	6.13	17.87	23.5	27.7	20.3	0.1	2012	67	23.16	22.19	23.06	22.36	21.79	22.25	21.56	22.25	20.86	20.47	20.86	20.97	21.19	22.63	24.43	25.68	26.19	26.24	26.08	25.26	24	23.25	23.19	22.93	23	21.78
31	PR	11.76	6.12	17.88	25.3	28.6	19.9	0	2012	68	24.82	22.11	20.88	20.78	20.47	20.39	20.39	20.42	20.36	21.17	23.4	24.75	25.74	26.86	27.44	27.19	27.14	26.93	26.42	24.17	23.88	23.46	23.03	22.38	22.06	21.81
32	PR	11.78	6.11	17.89	25.5	30.6	18.2	0.2	2012	69	25.44	21.79	21.42	21.07	20.9	20.65	20.54	20.38	20.31	20.67	24.31	26.03	26.86	27.72	28.29	28.38	28.08	27.32	26.96	25.75	23.96	22.92	22.56	22.06	21.83	21.57
33	PR	11.8	6.1	17.9	26.3	28.9	19.3	0	2012	70	25.99	22.06	21.15	20.4	20.17	19.9	19.18	18.78	18.51	20.72	24.68	26.4	27.68	29.38	30.35	29.94	29.49	28.86	27.06	25.88	24.82	22.65	21.67	22.22	22.25	21.92
34	PR	11.82	6.09	17.91	15.8	27.1	20.7	0	2012	71	25.62	23.15	21.71	20.93	20.67	20.36	19.65	19.82	20.01	21.72	24.57	26.13	27.03	27.54	28.56	28.78	28.26	27.93	27.06	25.67	24.32	23.47	23.5	23.18	22.93	23.03
35	PR	11.83	6.08	17.92	26.2	28.1	18.2	0	2012	72	24.52	21.54	22.71	22.79	22.78	21.71	21.67	20.96	20.99	21.32	24.01	25.39	25.68	25.47	25.56	26.22	26.47	26.14	25.97	25.71	24.17	22.93	22.71	22.33	21.65	20.79
36	PR	11.85	6.07	17.93	22.9	28.7	20.6	0.2	2012	73	25.09	22.42	20.58	20.08	19.46	19.31	18.78	18.5	18.43	21.19	24.46	26.44	26.74	27.6	27.68	27.89	27.79	27.51	26.79	25.71	24.1	23.51	23.21	22.53	22.18	21.76
37	PR	11.87	6.07	17.93	24	28.1	20.2	0.1	2012	74	25.57	22.09	21.63	21.56	21.24	21.04	20.63	20.79	21.04	22.1	24.78	25.88	26.9	27.82	28.4	28.36	27.89	27.64	25.25	24.75	23.61	22.67	22.26	22.11	21.94	21.92
38	PR	11.89	6.06	17.94	24.6	29.9	20.1	0	2012	75	25.26	22.06	21.99	21.58	21.03	20.71	20.53	20.33	20.25	21.76	23.83	25.6	27.01	27.88	27.83	27.86	27.72	27.32	25.67	24.67	24.19	23.43	21.85	21.81	21.28	21.53
39	PR	11.91	6.05	17.95	24.9	29.6	19.2	0	2012	76	26.04	22.25	21.63	21.26	20.85	21.01	21.22	21.13	20.35	21.63	24.24	26.03	27.61	29.03	29.43	28.71	27.94	28.57	27.82	25.71	24.49	24.18	24.03	23.25	22.56	21.26
40	PR	11.92	6.04	17.96	24.4	30.1	19.1	0	2012	77	26.03	22.55	20.58	20.78	20.5	20.28	19.44	19.71	20.28	21.89	24.71	26.38	28	28.69	28.74	29.4	28.72	28.31	27.5	26.06	24.74	23.69	23.51	22.9	21.72	21.76
41	PR	11.94	6.03	17.97	27	30.2	19.4	0	2012	78	26.31	22.92	21.94	21.69	21.22	20.68	20.65	20.14	19.28	21.68	25.19	26.94	28.42	29.24	29.61	29.44	29.53	28.92	27.38	25.97	24.94	23.65	23	23.25	22.68	22.93
42	PR	11.96	6.02	17.98	25.1	29.6	19	1.3	2012	79	26.53	21.95	22.9	22.63	22.04	20.82	20.17	20.1	19.82	21.24	25.67	27.43	28.07	28.96	29.69	29.29	29.81	29.58	28.65	27.32	24.6	22.83	22.51	22.17	21.31	21.63
43	PR	11.98	6.01	17.99	27.7	28.1	19.7	0.8	2012	80	25.88	21.22	21.22	20.39	19.96	19.86	19.65	19.47	19.25	21.86	25.1	26.76	28.29	29.08	28.99	29.25	28.38	27.68	26.46	26.03	22.56	20.97	21.31	21.33	20.67	20.39
44	PR	12	6	18	21.4	26.8	20.4	0.4	2012	81	25.21	21.88	20.56	20.36	20.18	20.25	20.01	19.79	19.81	21.63	24.53	25.83	27.03	27.67	27.56	27.56	27.15	27.14	26.88	25.72	24.38	22.32	22.11	22.21	21.26	21.1
45	PR	12.01	5.99	18.01	19	26.9	19.9	1.1	2012	82	23.89	21.6	20.97	20.67	20.64	20.64	20.51	20.47	20.56	20.78	22.21	24.72	24.71	25.94	25.5	24.67	25.78	25.74	25.61	24.71	22.76	22.1	21.85	21.31	21.25	21.15
46	PR	12.03	5.98	18.02	18.5	27.8	20.4	0.2	2012	83	23.34	22.09	21.24	20.94	20.71	20.78	20.36	20.35	20.28	20.01	20.33	21.61	23.22	24.22	25.82	26.26	26.42	26.13	25.38	25.42	23.96	23.11	22.33	21.99	21.67	21.67
47	PR	12.05	5.98	18.02	19	27.8	20.8	0.6	2012	84	24.57	22.01	21.63	21.21	20.82	20.81	20.47	20.56	20.69	21.6	23.54	25.04	25.9	25.83	26.89	27.26	27.14	25.99	24.36	23.96	23.97	23.57	22.79	21.83	21.07	21.04
48	PR	12.07	5.97	18.03	22.9	30.9	19.4	0	2012	85	24.28	22.29	21.06	21.26	21.46	21.13	21	20.89	20.88	22.24	24.21	25.69	27.01	27.47	27.18	25.92	22.69	22.63	24.58	24.81	24.14	22.82	22.99	23.04	22.75	22.47
49	PR	12.09	5.96	18.04	22.8	30.5	20.9	0	2012	86	26.39	23.04	21.71	20.88	20.58	20.94	20.4	19.71	19.46	21.74	26.64	28.15	29.28	29.88	28.31	29.15	28.93	28.42	26.97	26.28	24.89	24.11	23.89	23.31	22.63	22.93
50	PR	12.1	5.95	18.05	15.1	27.3	21.5	0.4	2012	87	26.55	22.91	22.25	21.92	21.71	21.35	21.25	21.1	20.97	21.54	24.38	27.28	29.29	29.76	30.14	29.36	29.15	28.21	27.46	26.53	25.32	24.01	23.29	22.33	21.65	21.81
51	PR	12.12	5.94	18.06	17.6	27.7	20.8	2.5	2012	88	24.69	22.87	22.13	21.67	22.18	22.04	22.01	21.83	21.82	22.51	25.01	25.35	24.85	24.9	25.81	27.01	26.21	26.13	24.83	24.49	23.89	23.57	23.54	23.46	23.39	22.47
52	PR	12.14	5.93	18.07	22	28.7	20.3	0	2012	89	23.98	22.32	22.03	21.89	22.1	22.04	21.56	21.44	20.96	21.29	21.94	22.86	25.11	26.56	27.36	27.25	25.06	24.69	23.18	25.82	23.9	23.36	23.08	22.75	22.38	21.83
53	PR	12.16	5.92	18.08	19.6	29.2	20.9	0.1	2012	90	25.39	22.43	21.53	21.19	20.83	20.61	20.51	20.39	20.56	22.38	24.79	26.49	28.01	28.39	27.67	26.44	26.74	26.36	26.44	25.43	24.25	23.46	22.94	22.54	22.26	21.82
54	PR	12.17	5.91	18.09	24.5	30.5	19.1	0	2012	91	25.5	21.8	21.25	21.24	21.03	21.18	21.71	21.94	21.99	22.96	24.14	25.9	27.79	28.83	27.07	27.4	25.86	26.4	25.68	25.19	24.6	23.67	22.76	22.13	21.6	21.33
55	PR	12.19	5.9	18.1	23.3	31.3	19.6	0	2012	92	26.65	22.52	20.65	20.36	19.99	19.93	19.38	19.47	19.24	22.54	26.17	28.42	29.17	29.25	29.99	29.43	28.78	29.15	28.21	28.35	25.9	24.19	23.17	22.38	22.03	22.1
56	PR	12.21	5.89	18.11	26	31.4	21.6	0	2012	93	26.74	24	21.08	20.69	20.35	20.24	19.79	19.68	19.83	22.14	26.29	28.24	29.31	29.07	28.65	28.31	29.14	30.56	29.63	28.49	26.36	25.35	24.72	23.99	23.44	23.01
57	PR	12.23	5.89	18.11	21.2	30.3	19.8	0	2012	94	27.47	22.92	22.54	22.76	22.69	22.49	22.19	22.01	21.86	24.15	26.47	28.49	29.86	30.79	30.99	28.96	28.71	28.81	28.56	26.51	25.28	23.64	23.46	23.11	22.78	22.71
58	PR	12.25	5.88	18.12	15.5	29.7	21.2	2.3	2012	95	26.3	23.9	22.69	22.71	21.42	20.57	20.19	19.96	20.51	22.86	25	27.17	28.35	29.22	30.1	29.75	28.22	27.53	26.88	25.79	24.83	24.32	24.22	24.19	24.1	24
59	PR	12.26	5.87	18.13	27.5	30.6	19.5	0	2012	96	25.47	22.11	24	23.5	23.04	22.61	22.19	22.08	21.64	23.26	25.75	27.19	27.72	29.57	28.79	28.1	23.51	23.99	24.04	24.76	24.49	23.71	23.61	23.1	22.1	21.4
60	PR	12.28	5.86	18.14	26	30.4	19.7	0	2012	97	26.76	22.94	20.94	20.68	20.22	20.06	20.24	19.9	19.65	21.81	26.47	27.97	29.6	29.74	30.14	29.69	29.49	28.68	27.97	28.26	25.46	24.06	23.53	22.9	22.64	22.75
61	PR	12.3	5.85	18.15	26.7	30.2	20.1	0	2012	98	26.72	23.22	22.32	21.74	21.03	20.5	20.08	19.86	19.85	22.74	27.56	28.67	27.97	29.89	29.21	28.82	28.92	29.21	27.94	28.22	25.42	23.75	23.57	23.18	23.33	23.22
62	PR	12.32	5.84	18.16	19.9	29.2	21	0.1	2012	99	27.21	23.54	22.5	22.15	21.68	21.01	20.58	20.35	20.33	24.04	26.67	28.29	29.54	29.85	29.69	29.53	30.1	29.79	28.38	26.89	25.03	23.9	23.68	23.56	23.78	23.74
63	PR	12.33	5.83	18.17	12.2	30.3	19.4	5.3	2012	100	25.49	22.05	23.36	22.94	22.22	21.53	21.88	21.44	21.18	24.4	26.47	27.51	28.42	29.03	28.69	27.28	24.96	22.65	23.86	25.71	25.54	23.22	22.71	21.92	22.01	21.79
64	PR	12.35	5.82	18.18	16.7	29.9	19.2	0.5	2012	101	23.83	21.52	21.19	20.68	20.15	19.89	19.72	19.53	19.81	23.49	26.92	28.85	29.65	26.04	22.4	21.65	21.06	22.57	23.97	24.03	23.63	23	22.68	22.33	21.61	20.96
65	PR	12.37	5.82	18.18	23	30.4	20.2	0	2012	102	25.88	23.03	20.49	20.31	19.86	19.65	19.74	19.39	19.5	23.07	26.24	27.86	29.19	29.43	29.43	27.9	27.31	25.71	25.58	26.83	26.14	24.6	23.53	22.89	22.72	22.53
66	PR	12.38	5.81	18.19	26.6	30.9	21.1	0.1	2012	103	26.98	23.42	22.33	21.79	21.43	21.01	20.57	20.25	20.46	24.32	27.76	28.75	29.74	29.08	29.69	28.44	28.43	29.18	27.65	27.54	25.65	24.92	24.44	23.58	22.97	22.44
67	PR	12.4	5.8	18.2	23.9	25.1	21.4	10.3	2012	104	26.91	23.7	22.58	22.08	21.81	21.51	21.49	21.4	21.46	24.65	26.92	28.21	28.94	30.28	29.54	28.97	27.64	27.76	27.18	27.04	26.21	24.96	24.29	23.63	23.51	23.36
68	PR	12.42	5.79	18.21	18.2	27.2	21.8	0	2012	105	22.8	23.09	23.03	22.4	22.47	22.1	21.44	21.79	21.97	21.86	22.42	22.19	21.72	22.35	23.26	23.49	23.6	24.65	24.29	24.04	23.64	23.49	23.44	23.4	23.17	23.03
69	PR	12.44	5.78	18.22	26.3	27.4	20.5	0	2012	106	24.78	22.67	22.86	22.67	22.51	22.54	22.26	22.18	22.06	22.86	23.72	24.46	24.78	25.58	26.44	26.53	26.93	26.71	25.11	22.75	22.08	22.74	22.89	22.83	22.69	22.79
70	PR	12.45	5.77	18.23	25.2	28.9	19.9	0	2012	107	25.45	21.6	22.92	22.74	22.65	22.56	22.4	22.07	22.17	22.6	25.35	26.22	26.58	26.24	26.44	27.06	27.01	27.15	26.5	25.64	23.63	22.76	22.28	21.74	21.17	20.58
71	PR	12.47	5.77	18.23	27.5	28.1	19.4	0	2012	108	25.77	22.68	20.75	20.03	20.15	20.26	20.19	20.44	20.6	22.32	24.81	26.11	27.17	28.07	28.14	28.46	28.32	27.49	27.29	25.49	24.54	23.85	23.64	23.15	22.99	22.83
72	PR	12.49	5.76	18.24	25.7	28.4	18	0	2012	109	25.4	20.94	22.58	21.32	20.86	20.54	20.32	19.65	19.93	22.6	24.85	26.01	27.07	27.13	27.44	27.86	27.74	27.76	26.71	25.65	24.4	22.44	21.92	21.58	21.01	20.22
73	PR	12.5	5.75	18.25	21.5	29.6	20	0	2012	110	25.33	22.05	19.78	19.35	18.5	18.24	18.18	18.39	18.83	22.38	24.83	25.97	27.14	27.65	27.94	28.04	27.96	27.76	27.03	26.04	24.68	23.21	23.06	22.11	21.43	21.38
74	PR	12.52	5.74	18.26	25.3	29.9	20.4	0.1	2012	111	26.15	23.25	21.14	20.61	20.49	20.29	20.17	20.04	20.51	23.21	25.36	26.63	27.74	28.57	28.72	29.35	28.85	27.76	27.11	25.68	24.82	23.79	23.6	23.54	23.54	23.4
75	PR	12.54	5.73	18.27	25.6	31.1	20.8	1.4	2012	112	26.77	22.81	23.29	22.69	22.06	21.57	21	20.97	20.65	24.11	26.35	28.01	29.19	29.68	29.67	29.5	28.19	28.57	26.32	24.44	23.85	23.68	23.81	23.57	22.79	22.32
76	PR	12.55	5.72	18.28	27.2	31.1	21.1	0.1	2012	113	26.61	23.57	22.22	22.06	21.9	21.68	21.38	21.19	21.22	25.07	27.85	29.97	30.14	30.19	25.49	26.08	25.01	27.9	29.17	29	27.25	24.85	24.25	23.46	22.79	22.49
77	PR	12.57	5.72	18.28	27.1	31.7	21.2	0	2012	114	27.55	23.52	22.06	21.88	21.86	21.6	21.39	21.32	21.38	24.65	27.04	29.08	30.49	30.14	29.85	29.88	29.38	28.56	28.9	27.81	27.14	25.22	24.19	23.47	22.93	22.49
78	PR	12.58	5.71	18.29	27.1	30.8	21.8	3	2012	115	28.03	24.27	22.17	22	21.72	21.65	21.44	21.28	21.5	24.19	27.83	29.58	30.97	30.88	29.53	28.85	30.9	30.82	30	27.85	26.6	25.25	25.04	24.92	24.26	23.99
79	PR	12.6	5.7	18.3	26.9	29.2	21.7	0.3	2012	116	26.42	23.3	23.68	22.85	22.5	22.32	21.94	22	22.71	25.39	28.04	29.08	30.07	28.08	25.94	27.69	27.57	25.96	24.51	24.9	24.5	23.19	23.26	23.54	23.25	23.14
80	PR	12.61	5.69	18.31	26.8	29.5	22.9	0	2012	117	26.2	24.09	22.89	22.97	22.82	22.63	22.47	22.13	21.79	23.76	26.13	27.22	27.93	28.51	28.85	27.65	26.53	27.18	26.67	25.03	24.74	24.81	24.71	24.75	24.63	24.33
81	PR	12.63	5.68	18.32	27.4	29.3	21.8	0	2012	118	26.83	23.85	23.72	23.26	23.13	23	23	23.01	23.36	24.32	26	27.36	28.72	29.28	29.25	29.29	28.53	26.76	26.04	26.06	25.65	25.15	24.79	24.36	23.79	23.46
82	PR	12.65	5.68	18.32	24.8	30.7	20.8	0	2012	119	26.86	23.75	22.96	22.81	22.67	22.39	22.15	22.04	21.96	23.9	25.94	27.43	28.43	28.78	29	29.14	28.89	28.56	28.21	27.42	25.99	25.11	24.78	24.25	23.63	23.11
83	PR	12.66	5.67	18.33	27.1	29.6	22.4	0	2012	120	26.93	24.16	22.79	22.64	22.42	21.93	20.96	21.21	21.86	24.18	25.76	27.79	28.19	29.04	29.08	30.01	29.49	28.93	27.61	26.63	25.28	24.5	23.92	23.9	24.24	23.92
84	PR	12.68	5.66	18.34	23.1	29.4	22.3	0	2012	121	26.93	24.1	23.9	23.93	23.61	23.18	22.94	22.96	22.61	23.69	26.29	28.04	28.38	28.74	29.21	29.43	29.25	28.03	26.49	26.78	25.32	24.63	24.72	24.39	23.97	23.78
85	PR	12.69	5.65	18.35	21.9	29.2	22.9	0.4	2012	122	26.66	24.35	23.64	23.38	23.17	22.88	22.56	22.51	22.57	24.35	25.99	26.92	27.74	28.24	28.86	29.17	29.01	28	26.56	25.86	25.44	25.25	25.21	24.96	24.5	24.14
86	PR	12.71	5.65	18.35	13.1	29.2	22.5	0.7	2012	123	26.31	23.25	23.72	23.54	23.32	23.14	23.1	22.93	23.33	24.67	25.68	27.13	28.22	28.67	28.85	27.32	27.74	26.78	24.38	24.44	23.9	23.51	23.38	23.31	23.36	23.22
87	PR	12.72	5.64	18.36	16.3	30.3	21.4	0	2012	124	25.13	23.31	22.93	22.86	22.75	22.71	22.64	22.65	22.93	23.74	25.75	27.39	28.72	27.42	24.18	24.94	25.19	24.29	24.36	24.61	24.54	23.79	23.38	23.06	22.89	23.33
88	PR	12.73	5.63	18.37	27	30	20.7	0	2012	125	26.84	23.22	23.39	23.26	22.89	22.49	22.08	21.61	21.71	24.29	25.49	27.19	28.51	28.22	28.97	30.19	29.99	28.15	27.79	27.97	26.99	24.38	23.93	23.17	22.71	22.36
89	PR	12.75	5.63	18.37	7.7	29.1	22.3	0	2012	126	26.85	23.92	22.15	21.64	21.56	21.03	20.81	20.96	21.13	24.43	26.44	27.46	28.76	29.43	29.92	29.42	28.64	28.44	27.19	27.03	25.96	24.94	24.68	24.46	23.42	22.9
90	PR	12.76	5.62	18.38	13.4	29.1	20.6	0	2012	127	26.16	23.09	22.93	22.82	22.61	22.75	22.51	22.4	22.61	23.85	25.78	26.4	27.67	27.49	27.97	28.54	27.81	27.24	26.19	26.14	25.19	24.65	23.82	23.31	22.83	22.65
91	PR	12.78	5.61	18.39	24.2	30.6	21.5	0	2012	128	26.47	23.79	22.78	22.04	21.5	21.22	20.97	20.81	21.31	24.78	26.58	27.29	28.46	28.39	28.72	28.5	28.07	28	26.68	26.03	25.39	24.76	24.56	24.32	24.39	23.96
92	PR	12.79	5.61	18.39	26.2	30.7	21.9	0.2	2012	129	27.69	24.05	23.18	22.5	22.11	22.24	22.04	21.56	22.11	25.22	26.85	28.54	29.31	29.94	30.17	30.19	30.07	29.86	28.49	27.19	26.43	25.42	24.61	24.04	24.08	23.49
93	PR	12.8	5.6	18.4	12	31.2	21.4	3.2	2012	130	27.08	23.71	23.26	22.85	22.4	22.44	22.38	22.21	22.36	25.11	27.38	29.11	29.64	30.01	30.42	28.85	27.29	26.96	25.65	26.92	25.63	24.93	24.82	24.24	23.69	23.32
94	PR	12.82	5.59	18.41	19.6	30.7	21.6	0.4	2012	131	27.18	24.22	23.04	22.57	22.03	21.76	21.54	21.69	22.54	25.49	27.86	29.15	29.24	30.72	30.32	24.38	26.26	29.47	29.07	28.47	26.99	26.04	25.35	24.71	24.11	23.61
95	PR	12.83	5.59	18.41	22.6	30.7	21.8	0	2012	132	26.14	23.92	23.03	22.5	22.25	21.83	21.74	21.78	21.99	23.72	26.97	28.63	30.22	29.5	29.32	24.24	25.08	25.64	26.58	27.11	27.13	24.86	23.74	23.57	23.4	23.68
96	PR	12.84	5.58	18.42	26	31.7	22.2	0	2012	133	27.82	24.95	23.54	23.22	22.53	22.17	22.07	21.99	22.44	25.88	27.74	29.14	30.44	29.6	28.93	29.17	30.49	30.14	27.9	27.67	26.36	25.69	26	25.82	25.39	24.93
97	PR	12.85	5.57	18.43	27.4	30.6	22.1	0	2012	134	27.67	24.26	24.47	24.04	23.46	22.94	22.68	22.29	22.58	24.32	26.78	28.24	29.01	29.35	29.69	29.67	28.58	30.47	31	28.89	26.82	24.9	24.46	24.22	23.89	23.74
98	PR	12.87	5.57	18.43	25.2	30.2	22.3	0	2012	135	27.92	24.39	23.14	22.94	23.18	22.74	22.19	22.32	22.49	25.25	27.32	28.71	29.83	29.79	30.04	30.46	30.08	29.85	28.9	28.1	26.69	25.38	25.15	24.4	24.17	23.75
99	PR	12.88	5.56	18.44	21.7	30.7	21.7	0	2012	136	27.72	24.44	23.57	23.31	22.78	22.78	22.61	22.4	22.72	25.24	27.13	28.51	28.64	29.58	29.85	30.1	29.89	29.49	29.04	27.83	26.6	25.71	25.5	24.74	24.44	23.93
100	PR	12.89	5.55	18.45	26.5	30.8	21.7	0.4	2012	137	27.73	23.61	23.28	23.1	22.76	22.93	22.51	22.03	22.1	25.83	27.64	29	29.76	29.97	29.65	30.01	30.51	29.17	27.11	26.49	26.06	24.54	23.72	23.46	23.75	23.1
101	PR	12.9	5.55	18.45	26.9	29.4	21.6	0.2	2012	138	26.8	23.16	22.92	22.67	22.07	21.88	22.65	22.97	22.57	24.26	27.06	29.44	30.44	29.76	29.96	27.35	26.47	24.81	26.47	24.72	24.49	24.13	23.78	23.57	23.31	23.1
102	PR	12.91	5.54	18.46	22.8	30.9	21.8	1.5	2012	139	26.82	23.96	22.74	22.31	22.04	21.85	21.86	21.79	22.31	24.5	26.53	28.78	29.01	28.78	27.47	28.72	28.04	28.57	27.32	27.93	26.17	25.43	24.71	24.1	23.63	23.26
103	PR	12.92	5.54	18.46	26	30.3	21.1	2.1	2012	140	26.73	23.72	22.96	22.67	22.63	22.11	21.96	21.92	22.42	25.53	28.13	29.08	29.88	29.36	28.13	26.47	23.67	26.32	29.88	28.21	26.54	25.26	24.64	24.5	23.44	22.65
104	PR	12.94	5.53	18.47	27.4	30.4	21	1	2012	141	26.05	23.78	22.47	22.22	21.82	21.51	21.32	21.1	21.43	24.81	27.61	29.44	29.36	29.61	23.43	23.79	25.61	27.5	28.92	28.85	27.24	24.99	24.44	24.19	23.69	23.08
105	PR	12.95	5.53	18.47	27.2	29.9	20.9	0	2012	142	26.65	23.22	22.5	21.94	21.81	21.5	21.17	21.33	21.88	25.17	27.92	29.19	29.79	30.25	29.76	25.89	24.89	26.69	27.08	27.06	26.51	25.22	24.42	23.54	22.94	22.26
106	PR	12.96	5.52	18.48	27.9	30.3	20.9	0	2012	143	26.9	23.49	21.57	21.1	21.21	21.36	21.47	22.07	22.36	25.03	27.28	28.94	28.97	29.39	29.14	29.36	28.36	25.43	26.44	28.56	26.53	25.15	24.25	23.46	22.96	22.53
107	PR	12.97	5.52	18.48	27.8	30.1	21.1	0	2012	144	27.27	23.27	22.31	22.08	21.68	21.21	21.18	20.99	21.53	24.96	27.26	28.82	29.71	29.44	30.15	29.75	28.31	28.68	27.68	27.07	26.38	25.15	24.58	23.38	22.61	22.44
108	PR	12.98	5.51	18.49	28.5	29.8	21	0	2012	145	27.72	23.66	21.76	21.61	21.54	21.58	21.13	21.93	22.67	25.36	27.32	28.88	29.22	29.31	29.39	29.53	29.65	29.97	29.46	28.88	27.26	25.78	25.03	24.11	23.28	22.46
109	PR	12.98	5.51	18.49	27.8	29.8	21.8	0	2012	146	27.16	24.09	21.72	21.47	21.21	21.36	21.38	21.19	21.65	25.51	27.31	28.89	29.39	29.42	29.53	29.49	28.18	27.61	27.76	27.47	26.1	25.36	25.21	24.49	23.92	23.68
110	PR	12.99	5.5	18.5	27.3	30	20.2	0.1	2012	147	27.5	23.42	23.35	22.94	22.38	22.31	21.93	22.08	22.53	25.22	26.82	28.14	28.36	29.17	29.67	29.53	29.64	29.18	29.1	28.13	26.94	25.07	24.92	24.28	23.15	22.96
111	PR	13	5.5	18.5	27.8	30.8	20.8	0.3	2012	148	27.29	23.5	22.85	22.78	22.39	21.6	20.69	20.32	21.38	25.19	27.46	28.9	29.57	29.74	29.96	29.79	29.29	27.64	27.79	27.71	26.47	25.46	24.53	24.31	24.04	23.35
112	PR	13.01	5.49	18.51	27.6	30.7	19.8	0.7	2012	149	26.85	22.47	22.76	22.49	21.9	21.79	21.38	20.94	21.67	25.63	27.79	29.89	30.04	30.04	30.26	30.14	28.18	27.11	26.75	26.11	24.01	23.46	23.43	23.21	22.78	22.32
113	PR	13.02	5.49	18.51	24.4	31.5	21.4	0	2012	150	26.72	23.56	21.79	21.71	21.28	20.67	20.21	19.88	20.64	24.31	27.15	28.81	29.71	29.96	30.08	30.54	30.4	28.54	27.04	26.88	26.06	24.63	23.81	23.42	23.29	23.54
114	PR	13.03	5.49	18.51	25.6	32.3	22.2	1.2	2012	151	27.25	23.92	23.35	22.85	22.44	22.24	21.86	21.76	21.97	24.32	25.28	27.64	29.78	30.75	31.39	30.58	30.57	29.4	27.35	28.9	27	25.4	24.54	24.4	23.81	23.18
