# Supplementary material for: Next generation crop models: A modular approach to model early vegetative and reproductive development of the common bean (Phaseolus vulgaris L)
Source: Agric Syst. 2017 Jul;155:225–39. doi: 10.1016/j.agsy.2016.10.010 (PMC5485674; doi:10.1016/j.agsy.2016.10.010)
Supplement: Table A.2 — Molecular markers (QTL) used in the GB-CBM with RF, MSNOD_max, and NAR dynamic QTL effect models [file mmc2.csv]

Table A.2. Molecular markers (QTL) used in the GB-CBM with RF, MSNOD_max, and NAR dynamic QTL effect models
Variable definition: QTLs identified for individual dynamic QTL effect modules (QTL) with TFi for the RF module, MSNi for the MSNODmax module, NARi for the NAR module, and i denoting the order in which the QTLs were named. Marker name in the linkage map (MARKER ID, Bhakta et al. 2015)
QTL	NAR1	MSN1	TF1	NAR2, MSN2, TF2	TF3	TF4	NAR3	TF5	TF6	MSN3	TF7	MSN4	TF8	TF9	NAR4	MSN5	TF10	MSN6	TF11	TF12
MARKER ID	Bng072	DiM_1-12	DiM_1-13	Fin	DiM_1-28	DiM_1-34	Bng083	DiM_3-22	DiM_3-27	DiM_3-36	DiM_4-13	DiM_5-26	DiM_6-23	DiM_7-4	DiM_7-7	DiM_7-10	Bng047	DiM_8-5	Bng154	DiM_11-3
JAM	-1	-1	-1	-1	-1	-1	-1	-1	-1	-1	-1	-1	-1	-1	-1	-1	-1	-1	-1	-1
CAL	1	1	1	1	1	1	1	1	1	1	1	1	1	1	1	1	1	1	1	1
RIJC001	-1	-1	-1	-1	-1	1	-1	-1	-1	-1	-1	1	-1	1	1	1	1	1	1	1
RIJC002	1	1	1	-1	1	1	1	1	-1	-1	-1	-1	-1	-1	-1	-1	1	1	-1	-1
RIJC003	1	1	1	1	1	0.99510229	1	1	1	-1	-1	1	1	-1	-1	-1	-1	1	1	1
RIJC004	-1	-1	-1	-1	-1	-1	-1	1	0.989899104	-1	-1	1	1	1	1	-1	1	1	-1	-1
RIJC005	1	1	1	1	1	-1	-1	1	-1	1	-1	-1	-1	-1	-1	-1	-1	-1	1	0
RIJC006	1	1	1	1	1	1	1	1	1	1	-1	1	-1	1	1	1	-1	-1	1	1
RIJC007	1	1	1	-1	1	1	1	1	1	1	-1	-1	1	1	1	1	-1	-1	-1	-1
RIJC008	1	1	1	1	1	1	1	-1	-1	-1	-1	1	1	-1	1	1	-1	-1	1	1
RIJC009	1	1	-1	-1	-1	1	1	1	-1	-1	-1	1	1	-1	1	1	1	1	1	1
RIJC011	-1	-1	-1	-1	-1	-1	-1	-1	-1	-1	-1	-1	1	1	1	-1	1	-1	1	1
RIJC012	1	1	1	1	1	1	1	-1	-1	-1	-1	-1	1	-1	-1	-1	-1	-1	1	1
RIJC013	1	1	1	1	1	1	1	-1	-1	-1	-1	-1	-1	1	-1	-1	-1	1	1	1
RIJC014	1	1	1	1	1	1	-1	1	1	1	1	1	-1	1	1	1	1	-1	1	1
RIJC015	1	1	1	1	1	1	-1	-1	1	1	-1	1	-1	0.38758397	-1	-1	-1	-1	1	1
RIJC016	-1	-1	-1	-1	-1	-1	-1	-1	-1	1	1	1	-1	1	-1	-1	-1	-1	-1	-1
RIJC017	-1	-1	-1	-1	1	1	1	-1	-1	-1	-1	1	1	-1	-1	-1	-1	-1	1	1
RIJC018	1	1	1	1	1	1	1	1	1	1	1	1	-0.780528356	1	1	1	1	-1	-1	1
RIJC019	1	1	1	1	1	1	1	-1	-1	-1	1	-1	1	-1	-1	-1	1	-1	-1	-1
RIJC020	1	1	1	1	-1	-1	-1	-1	-1	1	-1	1	-1	1	1	1	1	-1	-1	-1
RIJC021	1	1	1	1	1	-1	-1	-1	1	1	1	-1	1	-1	1	1	-1	-1	-1	-1
RIJC022	-1	-1	-1	-1	1	1	1	-1	-1	-1	1	-1	-1	1	1	1	-1	-1	-1	-1
RIJC024	-1	-1	-1	-1	1	1	1	1	1	1	-1	1	1	-1	-1	-1	1	1	-1	-1
RIJC025	-1	-1	-1	1	1	-1	1	-1	-1	-1	-1	1	-1	1	-1	-1	-1	1	1	1
RIJC026	-1	-1	-1	-1	-1	-1	-1	-1	-1	1	1	-1	-1	-1	1	1	-1	1	-1	-1
RIJC027	1	1	1	-1	1	1	1	1	1	1	-1	-1	1	-1	-1	-1	1	1	-1	-1
RIJC029	1	1	1	1	1	1	1	-1	-1	1	1	1	1	-1	-1	-1	1	1	-1	-1
RIJC030	-1	-1	-1	-1	-1	-1	1	-1	-1	-1	-1	-1	-1	1	1	-1	-1	1	1	1
RIJC031	-1	-1	-1	-1	-1	-1	-1	1	1	1	1	-1	-1	-0.38758397	1	1	1	1	1	1
RIJC032	-1	-1	-1	-1	-1	-1	-1	1	1	1	-1	-1	-1	1	1	1	-1	-1	-1	-1
RIJC045	1	1	1	1	1	1	1	-1	-1	-1	-1	-1	1	1	1	1	-1	-1	-1	-1
RIJC046	-1	1	1	-1	-1	-1	1	1	1	1	1	1	1	-0.38758397	1	1	1	1	1	1
RIJC047	1	1	1	1	1	1	1	1	1	1	1	1	1	-1	-1	-1	-1	-1	-1	-1
RIJC048	-1	-1	-1	-1	-1	-1	-1	1	1	1	1	-1	-1	-1	-1	-1	1	1	-1	-1
RIJC049	1	1	1	1	-1	-1	-1	0.997510868	1	1	-1	-1	-1	0.38758397	-1	-1	1	-1	-1	-1
RIJC059	-1	-1	-1	-1	1	1	1	1	1	-1	-1	1	-1	-1	1	1	1	1	1	1
RIJC061	0.416569821	-1	-1	1	1	1	1	-1	-1	-1	1	1	-1	1	1	1	1	-1	1	1
RIJC062	1	1	1	1	1	-1	-1	1	-1	-1	-1	-1	-1	1	1	1	1	1	-1	-1
RIJC064	1	1	1	1	-1	1	1	1	1	1	1	1	1	1	1	-1	-1	1	-1	-1
RIJC065	1	1	1	-1	-1	1	1	1	1	-1	1	1	-1	-1	-1	-1	-1	1	-1	-1
RIJC066	1	1	1	1	1	1	0.777322988	1	1	1	1	-1	1	1	1	1	1	1	1	1
RIJC067	-1	-1	-1	-1	-1	-1	1	-1	1	1	-1	1	-1	-1	1	1	-1	1	1	1
RIJC069	-1	-1	-1	-1	-1	-1	1	1	1	1	-1	1	-1	-1	-1	-1	1	1	1	1
RIJC070	1	1	1	-1	-1	-1	1	-1	-1	-1	-1	1	-1	-1	1	1	1	1	1	1
RIJC071	1	1	1	1	1	-1	-1	1	1	1	1	-1	1	-1	1	-1	1	-1	1	-1
RIJC072	-1	-1	-1	-1	-1	-1	-1	1	1	1	1	1	-1	-1	-1	-1	-1	-1	-1	-1
RIJC073	-1	-1	-1	-1	-1	-1	-1	1	1	-1	-1	-1	1	-1	-1	1	-1	-1	1	1
RIJC074	1	1	1	1	1	1	1	1	1	1	1	-1	-1	1	1	1	-1	1	1	-1
RIJC075	-1	-1	-1	-1	-1	-1	-1	-1	-1	1	-1	-1	-1	1	1	1	-1	1	1	1
RIJC076	-1	-1	-1	-1	-1	-1	-1	-1	-1	-1	1	1	-1	-1	-1	-1	-1	-1	-1	1
RIJC078	1	1	1	1	-1	1	1	1	-1	1	1	1	-1	-1	-1	-1	-1	1	1	1
RIJC079	-1	-1	-1	1	1	1	1	1	1	-1	-1	1	-1	-1	-1	-1	1	1	1	1
RIJC080	1	1	1	1	1	1	1	1	1	1	-1	-1	-1	-1	-1	-1	-1	-1	-1	-1
RIJC081	-1	-1	-1	1	-1	-1	-1	1	1	1	1	1	-1	1	1	1	1	1	1	1
RIJC082	-1	-1	-1	-1	-1	-1	1	1	1	1	1	1	-1	-1	-1	1	-1	1	1	1
RIJC129	1	1	1	-1	-1	-1	-1	-1	-1	-1	1	1	-1	-1	-1	-1	-1	1	1	1
RIJC130	1	1	1	1	-1	-1	-1	-1	-1	1	1	1	1	-1	1	1	1	1	1	1
RIJC131	1	1	1	1	1	1	1	1	1	1	-1	-1	-1	-1	-1	-1	1	-1	0.387770624	-1
RIJC133	-1	-1	-0.999551499	1	1	1	1	1	1	1	1	-1	-1	1	0.976279861	1	1	1	1	1
RIJC135	1	-1	-1	-1	-1	-1	-1	-1	-1	-1	1	1	1	1	1	-1	1	-1	-1	-1
RIJC136	-1	-1	-1	-1	-1	-1	-1	1	1	-1	-1	1	-1	-1	-1	-1	1	1	-1	-1
RIJC137	1	1	1	1	1	1	1	-1	-1	-1	1	1	-1	-1	-1	-1	-1	-1	1	1
RIJC138	-1	1	1	-1	-1	-1	-1	-1	-1	-1	1	1	-1	-1	-1	-1	-1	-1	-1	-1
RIJC139	1	-1	-1	-1	-1	-1	-1	1	1	1	1	-1	-1	-1	-1	-1	1	-1	-1	-1
RIJC140	1	1	1	1	1	1	1	-1	-1	-1	1	1	1	-1	-1	1	-1	-1	1	1
RIJC141	-1	-1	-1	-1	-1	-1	-1	-1	-1	-1	-1	-1	1	1	1	1	-1	-1	1	1
RIJC142	-1	-1	-1	-1	-1	-1	1	1	-1	1	1	-1	1	1	-1	-1	-1	-1	-1	-1
RIJC144	-1	-1	-1	-1	-1	-1	1	-1	-1	-1	-1	1	-1	1	1	1	1	-1	-1	-1
RIJC145	-1	-1	-1	-1	-1	1	1	1	1	1	-1	1	1	1	1	-1	-1	1	-1	-1
RIJC146	-1	-1	-1	-1	-1	-1	-1	1	1	-1	1	1	1	-1	-1	-1	-1	-1	1	1
RIJC147	1	-1	-1	-1	-1	-1	-1	-1	-1	1	-1	-1	-1	1	1	1	1	1	1	-1
RIJC148	-1	0.999271529	1	1	1	1	-1	-1	1	-1	1	1	1	-1	-7.25E-05	1	1	0.978727146	-1	-1
RIJC149	-1	-1	-1	-1	-1	-1	-1	1	1	1	1	1	-1	1	1	1	-1	-1	1	1
RIJC151	-1	-1	-1	-1	-1	-1	-1	1	1	-1	-1	1	1	1	-1	-1	1	-1	1	1
RIJC201	1	1	1	1	1	1	1	-1	-1	1	1	1	-1	-1	-1	-1	-1	1	-1	-1
RIJC202	-1	-1	-1	-1	-1	-1	-1	1	-1	-1	1	1	1	1	1	1	-1	-1	-1	-1
RIJC203	-1	-1	-1	1	-1	-1	1	-1	-1	-1	1	-1	-1	1	1	1	1	1	1	1
RIJC204	-1	-1	-1	1	-1	-1	1	-1	-1	-1	1	-1	-1	1	1	1	1	1	1	1
RIJC205	1	1	1	-1	-1	-1	-1	1	1	1	-1	-1	-1	-1	-1	1	-1	1	1	1
RIJC206	1	-1	-1	-1	-1	1	1	1	1	1	1	1	-1	-1	-1	-1	-1	1	-1	-1
RIJC207	-1	-1	-1	-1	-1	-1	-1	1	1	1	-1	1	-1	-1	-1	-1	1	1	1	1
RIJC208	-1	-1	-1	-1	-1	-1	-1	-1	-1	-1	-1	1	-1	-1	-1	-1	-1	-1	-1	1
RIJC209	-1	-1	-1	-1	-1	-1	-1	1	1	1	1	1	-1	1	1	1	-1	-1	1	1
RIJC210	1	1	1	-1	-1	1	1	-1	-1	-1	1	1	-1	-1	1	1	-1	-1	1	1
RIJC212	1	1	1	-1	1	1	1	1	1	1	1	1	-1	-1	-1	-1	-1	-1	1	1
RIJC213	1	1	1	1	1	1	-1	1	1	1	1	1	1	1	1	-1	-1	1	1	1
RIJC214	1	1	1	1	-0.136766093	1	-1	0.996941125	1	-0.81263218	1	-1	0.995153932	0.594715754	-0.976279861	-1	-1	1	1	0.989062962
RIJC216	1	1	1	-1	-1	1	1	-1	-1	-1	1	1	-1	1	1	1	-1	1	1	1
RIJC217	1	1	1	1	1	-1	1	-1	-1	-1	-1	1	-1	-1	-1	-1	-1	-1	1	-1
RIJC218	1	0.999271529	1	-1	0.994942303	-0.946337168	-1	0.997127749	1	1	-1	0.692364277	-0.461414819	1	1	1	-1	0.498319928	1	0.989062962
RIJC219	-1	-1	-1	-1	-1	-1	-1	1	0.593535219	-1	1	1	1	-0.38758397	1	1	-1	-1	1	1
RIJC220	-1	-1	-1	-1	-1	-1	1	1	1	-1	-1	1	-1	-1	-1	-1	-1	-1	-1	-1
RIJC221	1	1	1	-1	1	-1	-1	1	-1	-1	1	-1	1	1	1	1	1	-1	-1	1
RIJC223	1	1	1	1	1	-1	1	-1	-1	-1	-1	1	1	-1	-1	-1	-1	1	1	1
RIJC224	1	1	1	-1	-1	1	1	-1	-1	-1	-1	1	1	-1	-1	-1	1	1	1	1
RIJC225	-1	-1	-1	1	1	1	1	-1	1	1	-1	-1	-1	-1	-1	1	1	1	1	1
RIJC226	-1	-1	-1	-1	1	1	1	1	1	1	-1	1	1	1	1	1	1	1	1	-1
RIJC229	-1	-1	-1	-1	-1	-1	1	-1	1	1	-1	-1	-1	-1	1	1	1	1	1	1
RIJC230	-1	-1	-1	-1	-1	-1	-1	1	-1	-1	-1	1	1	-1	-1	-1	-1	-1	-1	-1
RIJC231	1	1	1	1	1	1	1	1	-1	-1	-1	1	-1	1	1	1	1	-1	-1	1
RIJC232	-1	-1	-1	-1	-1	-1	-1	-1	-1	1	1	1	1	1	1	1	-1	1	-1	-1
RIJC233	1	1	1	1	1	-1	-1	1	1	1	1	-1	1	-1	-1	-1	-0.111070268	1	-1	-1
RIJC234	1	1	0.997821407	1	1	1	-1	-0.111096104	1	0.997891999	1	1	1	0.38758397	1	1	-1	-0.135022694	-1	1
RIJC235	-1	-1	-1	-1	-1	-1	-1	-1	-1	-1	1	1	-1	1	1	1	-1	1	-1	-1
RIJC236	-1	-1	-0.999551499	-1	-1	-1	-1	-1	-1	-1	1	1	1	-1	1	1	1	1	-1	-1
RIJC237	-0.416569821	1	1	-1	-1	-1	-1	1	1	1	1	1	1	-1	1	1	1	1	-1	-1
RIJC238	-1	-1	-1	-1	-1	-1	-1	1	1	1	1	1	1	-1	-1	-1	1	-1	-1	-1
RIJC242	-1	-1	-1	-1	-0.629786727	-1	-1	-1	0.367797489	-1	1	-1	-1	-0.38758397	1	1	1	-1	-1	-1
RIJC243	-1	-1	-1	-1	-1	-1	-1	1	1	1	1	-1	-1	-1	-1	-1	-1	-1	-1	-1
RIJC244	1	1	1	1	0.629786727	-0.670396619	-1	1	1	1	1	-1	-1	-1	-1	-1	-1	-0.007705256	1	1
RIJC245	1	1	1	1	1	-1	-1	1	1	0.998528782	-1	-1	-1	-1	-1	-1	-1	-1	1	1
RIJC247	-1	-1	-1	1	-1	1	-1	-1	-1	0.999487486	1	-1	1	-0.38758397	1	1	-1	-1	-1	1
RIJC248	1	1	1	1	1	1	1	-1	-1	-1	1	-1	1	-1	-1	-1	-1	-1	1	1
RIJC249	1	1	1	-1	-1	-1	-1	-1	-1	-1	1	1	-1	1	1	1	-1	-1	-1	-1
RIJC250	1	1	1	1	1	1	1	1	1	1	1	-1	1	-1	-1	1	-1	-1	1	1
RIJC251	1	1	1	1	-1	-1	-1	-1	1	1	1	1	-1	-1	1	1	1	-1	1	1
RIJC252	1	1	1	1	1	1	1	-1	-1	-1	1	1	-1	1	1	1	1	-1	1	1
RIJC253	1	1	1	1	1	1	-1	-1	-1	-1	-1	-1	-1	1	1	1	1	-1	1	1
RIJC254	1	1	1	1	1	1	-1	-1	-1	1	-1	1	-1	-1	-1	1	-1	1	-1	-1
RIJC255	1	1	1	1	1	1	1	-1	-1	0.995060856	-1	-1	-1	-1	-1	-1	1	-1	-1	-1
RIJC256	-1	-1	-1	-1	1	1	1	1	1	0.999487486	1	-1	-1	1	1	1	-1	-0.9997597	1	1
RIJC257	1	1	1	1	1	1	1	-1	1	1	1	-1	-1	-1	-1	0.208063563	-1	-1	-1	-1
RIJC259	-1	-1	-1	-1	-1	-1	-1	1	1	1	1	1	1	-1	1	1	-1	1	1	1
RIJC261	0.995597421	1	-1	1	1	1	1	-1	-1	-0.402688173	1	-1	1	1	-0.324043806	0.208063563	-1	-0.998320926	-1	-1
RIJC262	-1	-1	-1	-1	-1	1	1	-1	-1	1	1	1	-1	1	-1	-1	-1	-1	-1	-1
RIJC264	0.416569821	-1	-1	-1	-1	-1	-0.777322988	1	1	1	1	1	-1	1	0.975657215	1	1	-1	1	1
RIJC301	1	1	1	-1	-1	-1	-1	1	-1	1	1	1	-1	1	1	1	1	-1	1	1
RIJC302	-1	-1	-1	1	1	1	1	0.111096104	1	1	-1	-1	1	1	1	1	-1	-1	-1	-1
RIJC303	-1	-1	-1	-1	-1	-1	-1	-1	-1	-0.995060856	-1	1	-1	-1	-1	-1	1	1	1	1
RIJC305	-1	-1	-1	-1	-1	-1	-1	-1	-1	-1	1	-1	1	1	1	1	-1	1	-1	-1
RIJC306	-1	-1	-1	-1	-1	-1	-1	1	1	1.75E-05	-1	1	-1	1	1	-1	-1	-1	1	1
RIJC307	1	1	1	-1	1	-1	-1	-1	-1	-1	-1	1	1	-1	-1	-1	-1	-1	-1	-1
RIJC309	-1	-1	-1	-1	-1	-1	-1	-1	-1	-1	1	-1	1	1	1	1	-1	1	-1	-1
RIJC310	1	1	1	1	1	1	-1	1	1	-1	-1	-1	-1	-1	-1	-1	-1	1	-1	-1
RIJC311	1	1	1	1	1	1	1	-1	-1	-1	1	-1	-1	0.38758397	1	1	-1	1	-1	-1
RIJC312	-1	-1	-1	-1	-1	-1	-1	1	1	1	1	-1	-1	-1	-1	-1	1	0.998496538	1	0.099885581
RIJC313	1	1	1	1	1	1	-1	-0.997510868	-1	-1	-1	-1	-1	1	-1	-1	-1	1	1	1
RIJC314	-1	-1	-1	1	1	1	1	-1	-1	-1	1	1	-1	-1	-1	-1	1	1	1	1
RIJC316	1	1	1	1	-1	-0.994650457	-1	-0.996941125	-1	-1	-1	1	-1	-0.959709838	-1	-1	-1	-1	-1	1
RIJC317	1	1	1	-1	-1	-1	-1	-1	-1	1	1	-1	1	-1	-1	-1	-0.249744354	-1	1	1
RIJC318	-1	-1	-1	-1	1	1	1	-1	-1	-1	1	-1	1	1	1	1	-1	1	-1	-1
RIJC319	-1	-1	-1	1	-1	1	-1	-1	-1	1	-1	-1	1	-1	-1	1	1	1	-1	-1
RIJC320	-1	-1	-1	-1	1	1	1	-1	-1	-1	-1	-1	1	-1	-1	-1	-1	-1	1	1
RIJC321	-1	-1	-1	-1	-1	-1	-1	-1	-1	1	1	-1	-1	1	-1	-1	1	1	-1	-1
RIJC322	0.984532605	0.978330883	0.979480539	1	0.629786727	1	-1	-1	1	-0.98592045	1	0.980280632	-0.987641683	1	-0.01178463	1	0.969232293	-1	1	0.989062962
RIJC325	-1	-1	-1	-1	-1	-1	-1	1	1	1	1	1	1	1	1	1	1	-1	1	1
RIJC326	0.991802769	0.996661214	1	1	-1	-1	-1	1	1	1	0.982161485	1	-1	1	0.19478738	1	-1	-1	-1	-1
RIJC327	1	1	1	1	1	1	1	-0.997510868	-1	-0.81263218	1	-1	-1	1	1	1	-1	1	-1	-1
RIJC328	1	1	1	1	1	1	1	-1	-1	-1	1	-1	-1	1	1	1	-1	1	-1	-1
RIJC330	-1	-1	-1	-1	-1	-1	1	-1	-1	-1	-1	-1	-1	1	0.324043806	-0.208063563	1	-1	1	-1
RIJC332	-1	-1	-0.999551499	1	1	-1	-1	0.996941125	1	1	-1	-1	1	-1	-1	-1	1	1	-1	1
RIJC334	-1	-1	-1	-1	-1	-1	-1	-1	-1	-1	0.956376452	-1	-0.995153932	-1	-1	-1	-1	-1	1	-1
RIJC335	1	1	1	1	1	1	1	-1	-1	-1	-1	-1	-1	1	1	1	-1	1	1	1
RIJC337	1	1	1	-1	-1	-1	-1	-1	1	0.998528782	-1	1	-0.461414819	1	1	1	1	-1	1	1
RIJC339	-1	-1	-1	-1	-1	-1	-1	-1	-1	-1	1	-1	-1	1	1	1	-1	1	1	1
RIJC340	-1	-1	-1	1	1	1	1	1	1	1	1	-1	1	-1	-1	-1	1	1	1	1
RIJC341	1	1	1	1	1	1	1	1	-1	-0.979815591	1	-1	1	1	-1	-1	1	1	-1	-1
RIJC342	-1	-1	-1	1	-1	-1	-1	-0.965788272	1	-1	0.96534151	-1	-1	1	-1	-1	-1	-1	-1	-1
RIJC343	1	1	1	-1	-1	-1	0.777322988	1	1	1	1	-1	1	1	1	1	0.111070268	-1	0.983045075	-1
RIJC344	-1	-1	-1	-1	-1	-1	-1	1	-1	-1	1	1	-1	-1	0.19478738	1	1	1	1	1
RIJC346	1	1	1	-1	-1	-1	1	-1	-1	1	-1	-1	1	1	1	1	-1	1	1	1
RIJC347	-1	-1	-1	-1	-1	-1	-1	-1	-1	-1	0.707187644	-1	0.995153932	1	1	-0.208063563	1	1	-1	0.995693588
RIJC348	1	1	1	1	1	1	1	-1	-1	-1	1	1	-1	-1	-1	-1	-1	-1	-1	-1
RIJC349	-1	-1	-1	-1	-1	-1	-1	0.801984077	-1	-1	1	-1	1	-1	-0.956476608	-0.97962953	-1	-1	1	0.989062962
RIJC350	-1	-1	-1	-1	-1	-1	-1	-1	-1	-1	-1	1	-1	1	1	1	-1	-1	1	1
RIJC351	-1	-1	-1	-1	-1	-1	-1	-0.997510868	-1	-1	1	1	-1	1	1	1	-1	1	-1	-1
RIJC352	1	-1	-1	-1	1	1	-1	1	1	1	-1	-1	1	-1	-1	-1	1	-1	1	-1
RIJC353	0.995123707	-1	-1	1	1	1	1	1	1	1	-1	-1	1	-1	-1	-1	1	-1	-1	-1
RIJC354	1	1	1	1	1	1	1	1	1	1	1	-1	1	-1	-1	-1	-1	-1	-1	-1
RIJC355	1	1	1	-1	1	1	1	1	1	0.81263218	-1	-1	1	1	1	1	-1	-1	-1	-1
RIJC356	-1	-1	-1	-1	-1	-1	-1	1	1	1	-1	1	-1	1	1	1	-1	1	1	1
RIJC357	-1	-1	-1	-1	-1	-1	-1	1	1	1	1	1	1	-1	1	1	-1	-1	-1	-1
RIJC358	-1	-1	-1	-1	1	1	1	-1	-1	1	1	1	1	-1	1	1	-1	-1	-1	-1
RIJC360	1	1	1	-1	1	-1	-1	-1	-1	1	1	1	-1	1	1	1	-1	-1	-1	-1
RIJC361	-1	-1	-1	-1	1	1	1	-1	-1	-0.844453866	-1	-1	-1	1	1	1	-1	-1	-1	-1
RIJC362	-1	-1	-1	-1	-1	-1	-1	1	1	0.998528782	1	1	-1	1	1	1	1	-1	1.11E-16	-1
RIJC363	1	1	1	1	1	1	1	1	1	1	1	-1	-1	-1	-1	-1	-1	-1	1	1
RIJC364	-0.416569821	1	1	1	1	1	1	-0.997510868	1	-1	-1	1	1	-1	-1	1	1	-1	1	1
RIJC366	1	1	1	1	-1	-1	-1	1	1	1	1	1	-1	1	-1	-1	-1	-1	-1	-1
RIJC367	1	1	1	1	1	1	-1	1	1	1	-1	-1	-1	1	1	1	1	1	1	1
RIJC368	1	1	1	1	1	1	-1	-0.997510868	-1	-1	-1	1	1	-1	1	1	1	1	-1	-1
RIJC369	1	0.999607531	1	1	0.971054454	1	-1	-1	-1	-1	-1	-1	1	1	-1	-1	-0.060942413	-1	1	1
RIJC370	1	0.363538208	-0.272643195	-1	0.629786727	1	-1	0.995234109	-1	0.995060856	-1	1	-1	1	0.971554254	1	-1	-1	-1	-1
RIJC371	-1	-1	-1	-1	-1	-1	-1	-1	1	-1	-1	-1	1	1	1	-1	-1	1	-1	-1
RIJC372	1	1	1	1	1	1	-1	-1	-1	1	-1	-1	1	-1	1	1	1	-1	1	-1
RIJC373	-1	-1	-1	-1	-1	-1	-1	-1	-1	-1	-1	1	-1	-1	-1	-1	-1	1	1	1
RIJC374	1	1	1	1	-1	-1	-1	-1	-1	-1	1	-1	-1	-1	-1	-1	1	1	-1	-1
RIJC375	0.757912779	-0.481947968	-0.723378864	1	-0.136766093	1	-1	-1	-1	-1	1	-0.470356703	-1	1	-0.299207827	0.754238587	1	1	1	0.989062962
